# Supplementary material for: Longitudinal metabolite and protein trajectories prior to diabetes mellitus diagnosis in Danish blood donors: a nested case–control study
Source: Diabetologia. 2024 Jul 30;67(10):2289–303. doi: 10.1007/s00125-024-06231-3 (PMC11446992; doi:10.1007/s00125-024-06231-3)
Supplement: Supplementary file 2 — Supplementary file2 (XLSX 546 KB) [file 125_2024_6231_MOESM2_ESM.xlsx]

## Sheet: ESM Table 1
ESM Table 1: Comparison between the case-control cohort and eligible participants in DBDS
	Participants
	Cohort (n=683)	DBDS (n=87,433)	Missing values
Age, years
At DBDS inclusion	50.5 (43.9-56.5)	39.1 (28.0-49.9)	0,3
Sex
Male	498 (72.9%)	44,506 (50.9%)
Female	185 (27.1%)	42,927 (49.1%)
	Samples
	Cohort (n=2,025)	DBDS (n=933,757)
Administrative region
Region H	997 (49.2%)	476,865 (51.1%)
Region M	602 (29.7%)	251,054 (26.9%)
Region N	216 (10.7%)	93,221 (10.0%)
Region S	0 (0%)	2,554 (0.3%)
Region SJ	210 (10.4%)	109,161 (11.7%)
Not known	0 (0%)	902 (0.1%)

## Sheet: ESM Table 2
ESM Table 2: Measured proteins, metabolites, and lipoprotein particles
			Samples with values below LLOD/LLOQ				Samples with missing values
Biomarker name	UniProt ID	Unit	Total	Incident DM group	Non-DM group		Total	Incident DM group	Non-DM group
Metabolism
Active GIP	P09681	–	22 (1.1%)	12 (1.3%)	10 (0.9%)		1 (0%)	0 (0%)	1 (0.1%)
Active GLP-1	P01275	–	142 (7.0%)	60 (6.3%)	82 (7.7%)		1 (0%)	0 (0%)	1 (0.1%)
C-peptide	P01308	–	1 (0%)	0 (0%)	1 (0.1%)		1 (0%)	0 (0%)	1 (0.1%)
Glucagon	P01275	–	11 (0.5%)	7 (0.7%)	4 (0.4%)		1 (0%)	0 (0%)	1 (0.1%)
Insulin	P01308	–	1 (0%)	0 (0%)	1 (0.1%)		1 (0%)	0 (0%)	1 (0.1%)
Leptin	P41159	–	1 (0%)	0 (0%)	1 (0.1%)		1 (0%)	0 (0%)	1 (0.1%)
Pancreatic polypeptide	P01298	–	1 (0%)	0 (0%)	1 (0.1%)		1 (0%)	0 (0%)	1 (0.1%)
Growth factors and endothelial function
bFGF	P09038	–	1 (0%)	1 (0.1%)	0 (0%)		17 (0.8%)	3 (0.3%)	14 (1.3%)
Flt-1	P17948	–	1 (0%)	1 (0.1%)	0 (0%)		17 (0.8%)	3 (0.3%)	14 (1.3%)
GM-CSF	P04141	–	218 (10.8%)	102 (10.6%)	116 (10.9%)		0 (0%)	0 (0%)	0 (0%)
IL-7	P13232	–	3 (0.1%)	0 (0%)	3 (0.3%)		0 (0%)	0 (0%)	0 (0%)
PlGF	P49763	–	1 (0%)	1 (0.1%)	0 (0%)		17 (0.8%)	3 (0.3%)	14 (1.3%)
sICAM-1	P05362	–	0 (0%)	0 (0%)	0 (0%)		1 (0%)	0 (0%)	1 (0.1%)
sVCAM-1	P19320	–	1 (0%)	0 (0%)	1 (0.1%)		1 (0%)	0 (0%)	1 (0.1%)
Tie-2	Q02763	–	1 (0%)	1 (0.1%)	0 (0%)		17 (0.8%)	3 (0.3%)	14 (1.3%)
TSLP	Q969D9	–	64 (3.2%)	26 (2.7%)	38 (3.6%)		5 (0.2%)	3 (0.3%)	2 (0.2%)
VEGF-A	P15692	–	0 (0%)	0 (0%)	0 (0%)		0 (0%)	0 (0%)	0 (0%)
VEGF-C	P49767	–	1 (0%)	1 (0.1%)	0 (0%)		17 (0.8%)	3 (0.3%)	14 (1.3%)
VEGF-D	O43915	–	1 (0%)	1 (0.1%)	0 (0%)		17 (0.8%)	3 (0.3%)	14 (1.3%)
Chemokines
Eotaxin	P51671	–	1 (0%)	0 (0%)	1 (0.1%)		11 (0.5%)	6 (0.6%)	5 (0.5%)
Eotaxin-3	Q9Y258	–	1 (0%)	0 (0%)	1 (0.1%)		11 (0.5%)	6 (0.6%)	5 (0.5%)
IL-8	P10145	–	0 (0%)	0 (0%)	0 (0%)		5 (0.2%)	4 (0.4%)	1 (0.1%)
IP-10	P02778	–	1 (0%)	0 (0%)	1 (0.1%)		11 (0.5%)	6 (0.6%)	5 (0.5%)
MCP-1	P13500	–	1 (0%)	0 (0%)	1 (0.1%)		11 (0.5%)	6 (0.6%)	5 (0.5%)
MCP-4	Q99616	–	1 (0%)	0 (0%)	1 (0.1%)		11 (0.5%)	6 (0.6%)	5 (0.5%)
MDC	O00626	–	1 (0%)	0 (0%)	1 (0.1%)		11 (0.5%)	6 (0.6%)	5 (0.5%)
CCL3	P10147	–	12 (0.6%)	2 (0.2%)	10 (0.9%)		11 (0.5%)	6 (0.6%)	5 (0.5%)
CCL4	P13236	–	1 (0%)	0 (0%)	1 (0.1%)		11 (0.5%)	6 (0.6%)	5 (0.5%)
TARC	Q92583	–	1 (0%)	0 (0%)	1 (0.1%)		11 (0.5%)	6 (0.6%)	5 (0.5%)
Proinflammatory cytokines
CRP	P02741	–	1 (0%)	0 (0%)	1 (0.1%)		1 (0%)	0 (0%)	1 (0.1%)
IL-1α	P01583	–	1 (0%)	0 (0%)	1 (0.1%)		0 (0%)	0 (0%)	0 (0%)
IL-1β	P01584	–	1418 (70.0%)	641 (66.9%)	777 (72.8%)		5 (0.2%)	4 (0.4%)	1 (0.1%)
IL-1RA	P18510	–	0 (0%)	0 (0%)	0 (0%)		5 (0.2%)	3 (0.3%)	2 (0.2%)
IL-3	P08700	–	826 (40.8%)	387 (40.4%)	439 (41.1%)		5 (0.2%)	3 (0.3%)	2 (0.2%)
IL-6	P05231	–	85 (4.2%)	28 (2.9%)	57 (5.3%)		5 (0.2%)	4 (0.4%)	1 (0.1%)
IL-12/IL-23p40	P29460	–	0 (0%)	0 (0%)	0 (0%)		0 (0%)	0 (0%)	0 (0%)
IL-12p70	P29459	–	775 (38.3%)	364 (38.0%)	411 (38.5%)		5 (0.2%)	4 (0.4%)	1 (0.1%)
IL-15	P40933	–	0 (0%)	0 (0%)	0 (0%)		0 (0%)	0 (0%)	0 (0%)
SAA	P0DJI8, P0DJI9, P35542	–	1 (0%)	0 (0%)	1 (0.1%)		1 (0%)	0 (0%)	1 (0.1%)
TNF-α	P01375	–	0 (0%)	0 (0%)	0 (0%)		5 (0.2%)	4 (0.4%)	1 (0.1%)
TNF-β	P01374	–	247 (12.2%)	118 (12.3%)	129 (12.1%)		0 (0%)	0 (0%)	0 (0%)
T cell derived cytokines
IFN-γ	P01579	–	2 (0.1%)	1 (0.1%)	1 (0.1%)		5 (0.2%)	4 (0.4%)	1 (0.1%)
IL-2	P60568	–	402 (19.9%)	206 (21.5%)	196 (18.4%)		5 (0.2%)	4 (0.4%)	1 (0.1%)
IL-4	P05112	–	1121 (55.4%)	480 (50.1%)	641 (60.1%)		5 (0.2%)	4 (0.4%)	1 (0.1%)
IL-5	P05113	–	18 (0.9%)	7 (0.7%)	11 (1.0%)		0 (0%)	0 (0%)	0 (0%)
IL-9	P15248	–	550 (27.2%)	251 (26.2%)	299 (28.0%)		5 (0.2%)	3 (0.3%)	2 (0.2%)
IL-10	P22301	–	104 (5.1%)	48 (5.0%)	56 (5.2%)		5 (0.2%)	4 (0.4%)	1 (0.1%)
IL-13	P35225	–	905 (44.7%)	427 (44.6%)	478 (44.8%)		5 (0.2%)	4 (0.4%)	1 (0.1%)
IL-16	Q14005	–	0 (0%)	0 (0%)	0 (0%)		0 (0%)	0 (0%)	0 (0%)
IL-17A	Q16552	–	171 (8.4%)	69 (7.2%)	102 (9.6%)		0 (0%)	0 (0%)	0 (0%)
IL-17A/F	Q16552, Q96PD4	–	275 (13.6%)	138 (14.4%)	137 (12.8%)		5 (0.2%)	3 (0.3%)	2 (0.2%)
IL-17B	Q9UHF5	–	122 (6.0%)	60 (6.3%)	62 (5.8%)		5 (0.2%)	3 (0.3%)	2 (0.2%)
IL-17C	Q9P0M4	–	164 (8.1%)	79 (8.2%)	85 (8.0%)		5 (0.2%)	3 (0.3%)	2 (0.2%)
IL-17D	Q8TAD2	–	46 (2.3%)	21 (2.2%)	25 (2.3%)		5 (0.2%)	3 (0.3%)	2 (0.2%)
Amino acids
Alanine	–	mmol/l	0 (0%)	0 (0%)	0 (0%)		0 (0%)	0 (0%)	0 (0%)
Glycine	–	mmol/l	0 (0%)	0 (0%)	0 (0%)		111 (6.0%)	47 (5.4%)	64 (6.4%)
Histidine	–	mmol/l	0 (0%)	0 (0%)	0 (0%)		0 (0%)	0 (0%)	0 (0%)
Aromatic amino acids
Phenylalanine	–	mmol/l	0 (0%)	0 (0%)	0 (0%)		0 (0%)	0 (0%)	0 (0%)
Tyrosine	–	mmol/l	0 (0%)	0 (0%)	0 (0%)		0 (0%)	0 (0%)	0 (0%)
Branched-chain amino acids
Isoleucine	–	mmol/l	0 (0%)	0 (0%)	0 (0%)		0 (0%)	0 (0%)	0 (0%)
Leucine	–	mmol/l	0 (0%)	0 (0%)	0 (0%)		0 (0%)	0 (0%)	0 (0%)
Valine	–	mmol/l	0 (0%)	0 (0%)	0 (0%)		5 (0.3%)	3 (0.3%)	2 (0.2%)
Total concentration of BCAAs	–	mmol/l	0 (0%)	0 (0%)	0 (0%)		5 (0.3%)	3 (0.3%)	2 (0.2%)
Fluid balance
Albumin	–	g/l	0 (0%)	0 (0%)	0 (0%)		0 (0%)	0 (0%)	0 (0%)
Creatinine	–	μmol/l	0 (0%)	0 (0%)	0 (0%)		272 (14.6%)	171 (19.7%)	101 (10.1%)
Glycolysis related metabolites
Citrate	–	mmol/l	0 (0%)	0 (0%)	0 (0%)		7 (0.4%)	5 (0.6%)	2 (0.2%)
Glucose	–	mmol/l	0 (0%)	0 (0%)	0 (0%)		0 (0%)	0 (0%)	0 (0%)
Lactate	–	mmol/l	0 (0%)	0 (0%)	0 (0%)		1 (0.1%)	0 (0%)	1 (0.1%)
Inflammation
Glycoprotein acetyls	–	mmol/l	0 (0%)	0 (0%)	0 (0%)		96 (5.2%)	36 (4.2%)	60 (6.0%)
Ketone bodies
Acetate	–	mmol/l	0 (0%)	0 (0%)	0 (0%)		0 (0%)	0 (0%)	0 (0%)
Acetoacetate	–	mmol/l	349 (18.7%)	140 (16.1%)	209 (21.0%)		0 (0%)	0 (0%)	0 (0%)
Acetone	–	mmol/l	0 (0%)	0 (0%)	0 (0%)		0 (0%)	0 (0%)	0 (0%)
Fatty acids
Linoleic acid	–	mmol/l	0 (0%)	0 (0%)	0 (0%)		94 (5.0%)	34 (3.9%)	60 (6.0%)
MUFAs	–	mmol/l	0 (0%)	0 (0%)	0 (0%)		94 (5.0%)	34 (3.9%)	60 (6.0%)
Omega-3 FAs	–	mmol/l	1177 (63.2%)	529 (61.0%)	648 (65.1%)		94 (5.0%)	34 (3.9%)	60 (6.0%)
Omega-6 FAs	–	mmol/l	0 (0%)	0 (0%)	0 (0%)		94 (5.0%)	34 (3.9%)	60 (6.0%)
PUFAs	–	mmol/l	0 (0%)	0 (0%)	0 (0%)		94 (5.0%)	34 (3.9%)	60 (6.0%)
SFAs	–	mmol/l	0 (0%)	0 (0%)	0 (0%)		94 (5.0%)	34 (3.9%)	60 (6.0%)
Degree of unsaturation	–	degree	0 (0%)	0 (0%)	0 (0%)		94 (5.0%)	34 (3.9%)	60 (6.0%)
Total FAs	–	mmol/l	0 (0%)	0 (0%)	0 (0%)		94 (5.0%)	34 (3.9%)	60 (6.0%)
Fatty acid ratios
Ratio of linoleic acid to total FAs	–	%	0 (0%)	0 (0%)	0 (0%)		94 (5.0%)	34 (3.9%)	60 (6.0%)
Ratio of MUFAs to total FAs	–	%	0 (0%)	0 (0%)	0 (0%)		94 (5.0%)	34 (3.9%)	60 (6.0%)
Ratio of omega-6 FAs to total FAs	–	%	0 (0%)	0 (0%)	0 (0%)		94 (5.0%)	34 (3.9%)	60 (6.0%)
Ratio of PUFAs to MUFAs	–	ratio	0 (0%)	0 (0%)	0 (0%)		94 (5.0%)	34 (3.9%)	60 (6.0%)
Ratio of PUFAs to total FAs	–	%	0 (0%)	0 (0%)	0 (0%)		94 (5.0%)	34 (3.9%)	60 (6.0%)
Ratio of SFAs to total FAs	–	%	0 (0%)	0 (0%)	0 (0%)		94 (5.0%)	34 (3.9%)	60 (6.0%)
Other lipids
Phosphatidylcholines	–	mmol/l	0 (0%)	0 (0%)	0 (0%)		94 (5.0%)	34 (3.9%)	60 (6.0%)
Phosphoglycerides	–	mmol/l	0 (0%)	0 (0%)	0 (0%)		94 (5.0%)	34 (3.9%)	60 (6.0%)
Ratio of triacylglycerol to phosphoglycerides	–	ratio	0 (0%)	0 (0%)	0 (0%)		94 (5.0%)	34 (3.9%)	60 (6.0%)
Sphingomyelins	–	mmol/l	0 (0%)	0 (0%)	0 (0%)		94 (5.0%)	34 (3.9%)	60 (6.0%)
Total cholines	–	mmol/l	0 (0%)	0 (0%)	0 (0%)		94 (5.0%)	34 (3.9%)	60 (6.0%)
Apolipoproteins
Apolipoprotein A1	–	g/l	0 (0%)	0 (0%)	0 (0%)		0 (0%)	0 (0%)	0 (0%)
Apolipoprotein B	–	g/l	0 (0%)	0 (0%)	0 (0%)		0 (0%)	0 (0%)	0 (0%)
Ratio of apolipoprotein B to apolipoprotein A1	–	ratio	0 (0%)	0 (0%)	0 (0%)		0 (0%)	0 (0%)	0 (0%)
Cholesterol
HDL cholesterol	–	mmol/l	4 (0.2%)	3 (0.3%)	1 (0.1%)		0 (0%)	0 (0%)	0 (0%)
LDL cholesterol	–	mmol/l	0 (0%)	0 (0%)	0 (0%)		0 (0%)	0 (0%)	0 (0%)
Clinical LDL cholesterol	–	mmol/l	0 (0%)	0 (0%)	0 (0%)		0 (0%)	0 (0%)	0 (0%)
VLDL cholesterol	–	mmol/l	0 (0%)	0 (0%)	0 (0%)		0 (0%)	0 (0%)	0 (0%)
Remnant cholesterol (non-HDL, non-LDL -cholesterol)	–	mmol/l	0 (0%)	0 (0%)	0 (0%)		0 (0%)	0 (0%)	0 (0%)
Total cholesterol minus HDL-C	–	mmol/l	0 (0%)	0 (0%)	0 (0%)		0 (0%)	0 (0%)	0 (0%)
Total cholesterol	–	mmol/l	0 (0%)	0 (0%)	0 (0%)		0 (0%)	0 (0%)	0 (0%)
Cholesteryl esters
Cholesteryl esters in HDL	–	mmol/l	5 (0.3%)	4 (0.5%)	1 (0.1%)		0 (0%)	0 (0%)	0 (0%)
Cholesteryl esters in LDL	–	mmol/l	0 (0%)	0 (0%)	0 (0%)		0 (0%)	0 (0%)	0 (0%)
Cholesteryl esters in VLDL	–	mmol/l	0 (0%)	0 (0%)	0 (0%)		0 (0%)	0 (0%)	0 (0%)
Total esterified cholesterol	–	mmol/l	0 (0%)	0 (0%)	0 (0%)		0 (0%)	0 (0%)	0 (0%)
Free cholesterol
Free cholesterol in HDL	–	mmol/l	4 (0.2%)	3 (0.3%)	1 (0.1%)		0 (0%)	0 (0%)	0 (0%)
Free cholesterol in LDL	–	mmol/l	0 (0%)	0 (0%)	0 (0%)		0 (0%)	0 (0%)	0 (0%)
Free cholesterol in VLDL	–	mmol/l	0 (0%)	0 (0%)	0 (0%)		0 (0%)	0 (0%)	0 (0%)
Total free cholesterol	–	mmol/l	0 (0%)	0 (0%)	0 (0%)		0 (0%)	0 (0%)	0 (0%)
Phospholipids
Phospholipids in HDL	–	mmol/l	0 (0%)	0 (0%)	0 (0%)		0 (0%)	0 (0%)	0 (0%)
Phospholipids in LDL	–	mmol/l	0 (0%)	0 (0%)	0 (0%)		0 (0%)	0 (0%)	0 (0%)
Phospholipids in VLDL	–	mmol/l	0 (0%)	0 (0%)	0 (0%)		0 (0%)	0 (0%)	0 (0%)
Total phospholipids in lipoprotein particles	–	mmol/l	0 (0%)	0 (0%)	0 (0%)		0 (0%)	0 (0%)	0 (0%)
Total lipids
Total lipids in HDL	–	mmol/l	0 (0%)	0 (0%)	0 (0%)		0 (0%)	0 (0%)	0 (0%)
Total lipids in LDL	–	mmol/l	0 (0%)	0 (0%)	0 (0%)		0 (0%)	0 (0%)	0 (0%)
Total lipids in VLDL	–	mmol/l	0 (0%)	0 (0%)	0 (0%)		0 (0%)	0 (0%)	0 (0%)
Total lipids in lipoprotein particles	–	mmol/l	0 (0%)	0 (0%)	0 (0%)		0 (0%)	0 (0%)	0 (0%)
Triacylglycerol
Triacylglycerol in HDL	–	mmol/l	0 (0%)	0 (0%)	0 (0%)		0 (0%)	0 (0%)	0 (0%)
Triacylglycerol in LDL	–	mmol/l	19 (1.0%)	7 (0.8%)	12 (1.2%)		0 (0%)	0 (0%)	0 (0%)
Triacylglycerol in VLDL	–	mmol/l	0 (0%)	0 (0%)	0 (0%)		0 (0%)	0 (0%)	0 (0%)
Total triacylglycerol	–	mmol/l	0 (0%)	0 (0%)	0 (0%)		0 (0%)	0 (0%)	0 (0%)
Lipoprotein particle concentrations
Concentration of HDL particles	–	mmol/l	0 (0%)	0 (0%)	0 (0%)		0 (0%)	0 (0%)	0 (0%)
Concentration of LDL particles	–	mmol/l	0 (0%)	0 (0%)	0 (0%)		0 (0%)	0 (0%)	0 (0%)
Concentration of VLDL particles	–	mmol/l	0 (0%)	0 (0%)	0 (0%)		0 (0%)	0 (0%)	0 (0%)
Total concentration of lipoprotein particles	–	mmol/l	0 (0%)	0 (0%)	0 (0%)		0 (0%)	0 (0%)	0 (0%)
Lipoprotein particle sizes
Mean diameter for HDL particles	–	nm	0 (0%)	0 (0%)	0 (0%)		0 (0%)	0 (0%)	0 (0%)
Mean diameter for LDL particles	–	nm	0 (0%)	0 (0%)	0 (0%)		0 (0%)	0 (0%)	0 (0%)
Mean diameter for VLDL particles	–	nm	0 (0%)	0 (0%)	0 (0%)		0 (0%)	0 (0%)	0 (0%)
S-HDL
Cholesterol	–	mmol/l	4 (0.2%)	3 (0.3%)	1 (0.1%)		0 (0%)	0 (0%)	0 (0%)
Cholesteryl esters	–	mmol/l	6 (0.3%)	5 (0.6%)	1 (0.1%)		0 (0%)	0 (0%)	0 (0%)
Free cholesterol	–	mmol/l	4 (0.2%)	3 (0.3%)	1 (0.1%)		0 (0%)	0 (0%)	0 (0%)
Particle concentration	–	mmol/l	0 (0%)	0 (0%)	0 (0%)		0 (0%)	0 (0%)	0 (0%)
Phospholipids	–	mmol/l	0 (0%)	0 (0%)	0 (0%)		0 (0%)	0 (0%)	0 (0%)
Total lipids	–	mmol/l	0 (0%)	0 (0%)	0 (0%)		0 (0%)	0 (0%)	0 (0%)
Triacylglycerol	–	mmol/l	0 (0%)	0 (0%)	0 (0%)		0 (0%)	0 (0%)	0 (0%)
M-HDL
Cholesterol	–	mmol/l	172 (9.2%)	128 (14.8%)	44 (4.4%)		0 (0%)	0 (0%)	0 (0%)
Cholesteryl esters	–	mmol/l	189 (10.1%)	140 (16.1%)	49 (4.9%)		0 (0%)	0 (0%)	0 (0%)
Free cholesterol	–	mmol/l	594 (31.9%)	325 (37.5%)	269 (27.0%)		0 (0%)	0 (0%)	0 (0%)
Particle concentration	–	mmol/l	0 (0%)	0 (0%)	0 (0%)		0 (0%)	0 (0%)	0 (0%)
Phospholipids	–	mmol/l	0 (0%)	0 (0%)	0 (0%)		0 (0%)	0 (0%)	0 (0%)
Total lipids	–	mmol/l	0 (0%)	0 (0%)	0 (0%)		0 (0%)	0 (0%)	0 (0%)
Triacylglycerol	–	mmol/l	21 (1.1%)	7 (0.8%)	14 (1.4%)		0 (0%)	0 (0%)	0 (0%)
L-HDL
Cholesterol	–	mmol/l	203 (10.9%)	155 (17.9%)	48 (4.8%)		0 (0%)	0 (0%)	0 (0%)
Cholesteryl esters	–	mmol/l	316 (17.0%)	234 (27.0%)	82 (8.2%)		0 (0%)	0 (0%)	0 (0%)
Free cholesterol	–	mmol/l	540 (29.0%)	322 (37.1%)	218 (21.9%)		0 (0%)	0 (0%)	0 (0%)
Particle concentration	–	mmol/l	0 (0%)	0 (0%)	0 (0%)		0 (0%)	0 (0%)	0 (0%)
Phospholipids	–	mmol/l	168 (9.0%)	108 (12.5%)	60 (6.0%)		0 (0%)	0 (0%)	0 (0%)
Total lipids	–	mmol/l	15 (0.8%)	10 (1.2%)	5 (0.5%)		0 (0%)	0 (0%)	0 (0%)
Triacylglycerol	–	mmol/l	291 (15.6%)	90 (10.4%)	201 (20.2%)		0 (0%)	0 (0%)	0 (0%)
XL-HDL
Cholesterol	–	mmol/l	4 (0.2%)	3 (0.3%)	1 (0.1%)		0 (0%)	0 (0%)	0 (0%)
Cholesteryl esters	–	mmol/l	12 (0.6%)	10 (1.2%)	2 (0.2%)		0 (0%)	0 (0%)	0 (0%)
Free cholesterol	–	mmol/l	4 (0.2%)	3 (0.3%)	1 (0.1%)		0 (0%)	0 (0%)	0 (0%)
Particle concentration	–	mmol/l	0 (0%)	0 (0%)	0 (0%)		0 (0%)	0 (0%)	0 (0%)
Phospholipids	–	mmol/l	0 (0%)	0 (0%)	0 (0%)		0 (0%)	0 (0%)	0 (0%)
Total lipids	–	mmol/l	0 (0%)	0 (0%)	0 (0%)		0 (0%)	0 (0%)	0 (0%)
Triacylglycerol	–	mmol/l	1665 (89.4%)	713 (82.2%)	952 (95.6%)		0 (0%)	0 (0%)	0 (0%)
S-LDL
Cholesterol	–	mmol/l	0 (0%)	0 (0%)	0 (0%)		0 (0%)	0 (0%)	0 (0%)
Cholesteryl esters	–	mmol/l	0 (0%)	0 (0%)	0 (0%)		0 (0%)	0 (0%)	0 (0%)
Free cholesterol	–	mmol/l	3 (0.2%)	3 (0.3%)	0 (0%)		0 (0%)	0 (0%)	0 (0%)
Particle concentration	–	mmol/l	0 (0%)	0 (0%)	0 (0%)		0 (0%)	0 (0%)	0 (0%)
Phospholipids	–	mmol/l	0 (0%)	0 (0%)	0 (0%)		0 (0%)	0 (0%)	0 (0%)
Total lipids	–	mmol/l	0 (0%)	0 (0%)	0 (0%)		0 (0%)	0 (0%)	0 (0%)
Triacylglycerol	–	mmol/l	933 (50.1%)	367 (42.3%)	566 (56.8%)		0 (0%)	0 (0%)	0 (0%)
M-LDL
Cholesterol	–	mmol/l	0 (0%)	0 (0%)	0 (0%)		0 (0%)	0 (0%)	0 (0%)
Cholesteryl esters	–	mmol/l	0 (0%)	0 (0%)	0 (0%)		0 (0%)	0 (0%)	0 (0%)
Free cholesterol	–	mmol/l	0 (0%)	0 (0%)	0 (0%)		0 (0%)	0 (0%)	0 (0%)
Phospholipids	–	mmol/l	0 (0%)	0 (0%)	0 (0%)		0 (0%)	0 (0%)	0 (0%)
Total lipids	–	mmol/l	0 (0%)	0 (0%)	0 (0%)		0 (0%)	0 (0%)	0 (0%)
Triacylglycerol	–	mmol/l	697 (37.4%)	322 (37.1%)	375 (37.7%)		0 (0%)	0 (0%)	0 (0%)
L-LDL
Cholesterol	–	mmol/l	0 (0%)	0 (0%)	0 (0%)		0 (0%)	0 (0%)	0 (0%)
Cholesteryl esters	–	mmol/l	0 (0%)	0 (0%)	0 (0%)		0 (0%)	0 (0%)	0 (0%)
Free cholesterol	–	mmol/l	1 (0.1%)	1 (0.1%)	0 (0%)		0 (0%)	0 (0%)	0 (0%)
Particle concentration	–	mmol/l	0 (0%)	0 (0%)	0 (0%)		0 (0%)	0 (0%)	0 (0%)
Phospholipids	–	mmol/l	0 (0%)	0 (0%)	0 (0%)		0 (0%)	0 (0%)	0 (0%)
Total lipids	–	mmol/l	0 (0%)	0 (0%)	0 (0%)		0 (0%)	0 (0%)	0 (0%)
Triacylglycerol	–	mmol/l	21 (1.1%)	8 (0.9%)	13 (1.3%)		0 (0%)	0 (0%)	0 (0%)
IDL
Cholesterol	–	mmol/l	0 (0%)	0 (0%)	0 (0%)		0 (0%)	0 (0%)	0 (0%)
Cholesteryl esters	–	mmol/l	0 (0%)	0 (0%)	0 (0%)		0 (0%)	0 (0%)	0 (0%)
Free cholesterol	–	mmol/l	0 (0%)	0 (0%)	0 (0%)		0 (0%)	0 (0%)	0 (0%)
Particle concentration	–	mmol/l	0 (0%)	0 (0%)	0 (0%)		0 (0%)	0 (0%)	0 (0%)
Phospholipids	–	mmol/l	0 (0%)	0 (0%)	0 (0%)		0 (0%)	0 (0%)	0 (0%)
Total lipids	–	mmol/l	0 (0%)	0 (0%)	0 (0%)		0 (0%)	0 (0%)	0 (0%)
Triacylglycerol	–	mmol/l	4 (0.2%)	1 (0.1%)	3 (0.3%)		0 (0%)	0 (0%)	0 (0%)
XS-VLDL
Cholesterol	–	mmol/l	0 (0%)	0 (0%)	0 (0%)		0 (0%)	0 (0%)	0 (0%)
Cholesteryl esters	–	mmol/l	0 (0%)	0 (0%)	0 (0%)		0 (0%)	0 (0%)	0 (0%)
Free cholesterol	–	mmol/l	0 (0%)	0 (0%)	0 (0%)		0 (0%)	0 (0%)	0 (0%)
Particle concentration	–	mmol/l	0 (0%)	0 (0%)	0 (0%)		0 (0%)	0 (0%)	0 (0%)
Phospholipids	–	mmol/l	0 (0%)	0 (0%)	0 (0%)		0 (0%)	0 (0%)	0 (0%)
Total lipids	–	mmol/l	0 (0%)	0 (0%)	0 (0%)		0 (0%)	0 (0%)	0 (0%)
Triacylglycerol	–	mmol/l	21 (1.1%)	8 (0.9%)	13 (1.3%)		0 (0%)	0 (0%)	0 (0%)
S-VLDL
Cholesterol	–	mmol/l	0 (0%)	0 (0%)	0 (0%)		0 (0%)	0 (0%)	0 (0%)
Cholesteryl esters	–	mmol/l	0 (0%)	0 (0%)	0 (0%)		0 (0%)	0 (0%)	0 (0%)
Free cholesterol	–	mmol/l	0 (0%)	0 (0%)	0 (0%)		0 (0%)	0 (0%)	0 (0%)
Particle concentration	–	mmol/l	0 (0%)	0 (0%)	0 (0%)		0 (0%)	0 (0%)	0 (0%)
Phospholipids	–	mmol/l	0 (0%)	0 (0%)	0 (0%)		0 (0%)	0 (0%)	0 (0%)
Total lipids	–	mmol/l	0 (0%)	0 (0%)	0 (0%)		0 (0%)	0 (0%)	0 (0%)
Triacylglycerol	–	mmol/l	0 (0%)	0 (0%)	0 (0%)		0 (0%)	0 (0%)	0 (0%)
M-VLDL
Cholesterol	–	mmol/l	1 (0.1%)	1 (0.1%)	0 (0%)		0 (0%)	0 (0%)	0 (0%)
Cholesteryl esters	–	mmol/l	3 (0.2%)	3 (0.3%)	0 (0%)		0 (0%)	0 (0%)	0 (0%)
Free cholesterol	–	mmol/l	1 (0.1%)	1 (0.1%)	0 (0%)		0 (0%)	0 (0%)	0 (0%)
Particle concentration	–	mmol/l	0 (0%)	0 (0%)	0 (0%)		0 (0%)	0 (0%)	0 (0%)
Phospholipids	–	mmol/l	0 (0%)	0 (0%)	0 (0%)		0 (0%)	0 (0%)	0 (0%)
Total lipids	–	mmol/l	0 (0%)	0 (0%)	0 (0%)		0 (0%)	0 (0%)	0 (0%)
Triacylglycerol	–	mmol/l	0 (0%)	0 (0%)	0 (0%)		0 (0%)	0 (0%)	0 (0%)
L-VLDL
Cholesterol	–	mmol/l	0 (0%)	0 (0%)	0 (0%)		0 (0%)	0 (0%)	0 (0%)
Cholesteryl esters	–	mmol/l	0 (0%)	0 (0%)	0 (0%)		0 (0%)	0 (0%)	0 (0%)
Free cholesterol	–	mmol/l	2 (0.1%)	0 (0%)	2 (0.2%)		0 (0%)	0 (0%)	0 (0%)
Particle concentration	–	mmol/l	0 (0%)	0 (0%)	0 (0%)		0 (0%)	0 (0%)	0 (0%)
Phospholipids	–	mmol/l	1 (0.1%)	0 (0%)	1 (0.1%)		0 (0%)	0 (0%)	0 (0%)
Total lipids	–	mmol/l	0 (0%)	0 (0%)	0 (0%)		0 (0%)	0 (0%)	0 (0%)
Triacylglycerol	–	mmol/l	0 (0%)	0 (0%)	0 (0%)		0 (0%)	0 (0%)	0 (0%)
XL-VLDL
Cholesterol	–	mmol/l	1 (0.1%)	0 (0%)	1 (0.1%)		0 (0%)	0 (0%)	0 (0%)
Cholesteryl esters	–	mmol/l	10 (0.5%)	2 (0.2%)	8 (0.8%)		0 (0%)	0 (0%)	0 (0%)
Free cholesterol	–	mmol/l	35 (1.9%)	9 (1.0%)	26 (2.6%)		0 (0%)	0 (0%)	0 (0%)
Particle concentration	–	mmol/l	0 (0%)	0 (0%)	0 (0%)		0 (0%)	0 (0%)	0 (0%)
Phospholipids	–	mmol/l	11 (0.6%)	4 (0.5%)	7 (0.7%)		0 (0%)	0 (0%)	0 (0%)
Total lipids	–	mmol/l	0 (0%)	0 (0%)	0 (0%)		0 (0%)	0 (0%)	0 (0%)
Triacylglycerol	–	mmol/l	1 (0.1%)	0 (0%)	1 (0.1%)		0 (0%)	0 (0%)	0 (0%)
ULDL and XL-VLDL
Cholesterol	–	mmol/l	566 (30.4%)	258 (29.8%)	308 (30.9%)		0 (0%)	0 (0%)	0 (0%)
Cholesteryl esters	–	mmol/l	667 (35.8%)	305 (35.2%)	362 (36.3%)		0 (0%)	0 (0%)	0 (0%)
Free cholesterol	–	mmol/l	625 (33.5%)	288 (33.2%)	337 (33.8%)		0 (0%)	0 (0%)	0 (0%)
Particle concentration	–	mmol/l	0 (0%)	0 (0%)	0 (0%)		0 (0%)	0 (0%)	0 (0%)
Phospholipids	–	mmol/l	505 (27.1%)	216 (24.9%)	289 (29.0%)		0 (0%)	0 (0%)	0 (0%)
Total lipids	–	mmol/l	1 (0.1%)	0 (0%)	1 (0.1%)		0 (0%)	0 (0%)	0 (0%)
Triacylglycerol	–	mmol/l	1 (0.1%)	0 (0%)	1 (0.1%)		0 (0%)	0 (0%)	0 (0%)

## Sheet: ESM Table 3
ESM Table 3: Summary statistics used for calculating polygenic risk scores
Phenotype	Citation	PMID	Ethnicity	n
2 hour glucose	Chen et al, 2021 [1]	34059833	European	63396
Acute myocardial infarction (AMI)	Jiang et al, 2021 [2]	34737426	European	456348
Atrial fibrillation	Nielsen et al, 2018 [3]	30061737	European	1030836
Body mass index (BMI)	Pulit et al, 2019 [4]	30239722	European	806834
Chronic kidney disease (CKD)	Wuttke et al, 2019 [5]	31152163	European	625219
Coronary artery disease (CAD)	Nikpay et al, 2015 [6]	26343387	Trans-ethnic	187599
Diastolic blood pressure	Hoffmann et al, 2017 [7]	27841878	Trans-ethnic	99785
Dilated cardiomyopathy	Sakaue et al, 2021 [8]	34594039	European and East Asian	533543
Estimated glomerular filtration rate (eGFR)	Wuttke et al, 2019 [5]	31152163	European	567460
Fasting glucose	Chen et al, 2021 [1]	34059833	European	200622
Fasting insulin	Chen et al, 2021 [1]	34059833	European	151013
Frailty Index	Atkins et al, 2021 [9]	34431594	European	175226
HbA1c	Chen et al, 2021 [1]	34059833	European	146806
Heart failure	Shah et al, 2020 [10]	31919418	European	977323
HOMA-B	Manning et al, 2012 [11]	22581228	European	51750
HOMA-B BMI-adj.	Manning et al, 2012 [11]	22581228	European	51750
HOMA-IR	Manning et al, 2012 [11]	22581228	European	51750
HOMA-IR BMI-adj.	Manning et al, 2012 [11]	22581228	European	51750
Hypertrophic cardiomyopathy	Sakaue et al, 2021 [8]	34594039	European and East Asian	667855
Immune-mediated inflammatory diseases (IMID)	Acosta-Herrera et al, 2018 [12]	30573655	European	31382
Non-alcoholic fatty liver disease (NAFLD)	Anstee et al, 2020 [13]	32298765	European	19264
Stroke	Malik et al, 2018 [13]	29531354	European	446696
Systolic blood pressure	Hoffmann et al, 2017 [7]	27841878	Trans-ethnic	99785
Total cholesterol	Surakka et al, 2015 [15]	25961943	European	62166
Triglyceride levels	Surakka et al, 2015 [15]	25961943	European	62166
Type 1 diabetes mellitus (T1DM)	Chiou et al, 2021 [16]	34012112	European	520580
Type 2 diabetes mellitus (T2DM)	Mahajan et al, 2018 [17]	29632382	European	298957
Waist-hip ratio (WHR) BMI-adj.	Pulit et al, 2019 [4]	30239722	European	697734
References
[1] Chen, Ji et al. “The trans-ancestral genomic architecture of glycemic traits.” Nature genetics vol. 53,6 (2021): 840-860. doi:10.1038/s41588-021-00852-9
[2] Jiang, Longda et al. “A generalized linear mixed model association tool for biobank-scale data.” Nature genetics vol. 53,11 (2021): 1616-1621. doi:10.1038/s41588-021-00954-4
[3] Nielsen, Jonas B et al. “Biobank-driven genomic discovery yields new insight into atrial fibrillation biology.” Nature genetics vol. 50,9 (2018): 1234-1239. doi:10.1038/s41588-018-0171-3
[4] Pulit, Sara L et al. “Meta-analysis of genome-wide association studies for body fat distribution in 694 649 individuals of European ancestry.” Human molecular genetics vol. 28,1 (2019): 166-174. doi:10.1093/hmg/ddy327
[5] Wuttke, Matthias et al. “A catalog of genetic loci associated with kidney function from analyses of a million individuals.” Nature genetics vol. 51,6 (2019): 957-972. doi:10.1038/s41588-019-0407-x
[6] Nikpay, Majid et al. “A comprehensive 1,000 Genomes-based genome-wide association meta-analysis of coronary artery disease.” Nature genetics vol. 47,10 (2015): 1121-1130. doi:10.1038/ng.3396
[7] Hoffmann, Thomas J et al. “Genome-wide association analyses using electronic health records identify new loci influencing blood pressure variation.” Nature genetics vol. 49,1 (2017): 54-64. doi:10.1038/ng.3715
[8] Sakaue, Saori et al. “A cross-population atlas of genetic associations for 220 human phenotypes.” Nature genetics vol. 53,10 (2021): 1415-1424. doi:10.1038/s41588-021-00931-x
[9] Atkins, Janice L et al. “A genome-wide association study of the frailty index highlights brain pathways in ageing.” Aging cell vol. 20,9 (2021): e13459. doi:10.1111/acel.13459
[10] Shah, Sonia et al. “Genome-wide association and Mendelian randomisation analysis provide insights into the pathogenesis of heart failure.” Nature communications vol. 11,1 163. 9 Jan. 2020, doi:10.1038/s41467-019-13690-5
[11] Manning, Alisa K et al. “A genome-wide approach accounting for body mass index identifies genetic variants influencing fasting glycemic traits and insulin resistance.” Nature genetics vol. 44,6 659-69. 13 May. 2012, doi:10.1038/ng.2274
[12] Acosta-Herrera, Marialbert et al. “Genome-wide meta-analysis reveals shared new loci in systemic seropositive rheumatic diseases.” Annals of the rheumatic diseases vol. 78,3 (2019): 311-319. doi:10.1136/annrheumdis-2018-214127
[13] Anstee, Quentin M et al. “Genome-wide association study of non-alcoholic fatty liver and steatohepatitis in a histologically characterised cohort☆.” Journal of hepatology vol. 73,3 (2020): 505-515. doi:10.1016/j.jhep.2020.04.003
[14] Malik, Rainer et al. “Multiancestry genome-wide association study of 520,000 subjects identifies 32 loci associated with stroke and stroke subtypes.” Nature genetics vol. 50,4 (2018): 524-537. doi:10.1038/s41588-018-0058-3
[15] Surakka, Ida et al. “The impact of low-frequency and rare variants on lipid levels.” Nature genetics vol. 47,6 (2015): 589-97. doi:10.1038/ng.3300
[16] Chiou, Joshua et al. “Interpreting type 1 diabetes risk with genetics and single-cell epigenomics.” Nature vol. 594,7863 (2021): 398-402. doi:10.1038/s41586-021-03552-w
[17] Mahajan, Anubha et al. “Refining the accuracy of validated target identification through coding variant fine-mapping in type 2 diabetes.” Nature genetics vol. 50,4 (2018): 559-571. doi:10.1038/s41588-018-0084-1

## Sheet: ESM Table 4
ESM Table 4: Effect estimates and model performance of linear mixed models
Biomarker name	Model performance	Transformation	p-value for interaction	FDR-adj. p-value for interaction	n knot in RCS	Comparison	Time to end of follow-up	Estimate (fold change)	95% CI	p-value	FDR-adj. p-value
Metabolism
Active GIP	Poor model performance	Log-transformed	0.852	0.872	—	Incident DM vs. no DM	—	0.98	(0.90;1.07)	0.701	0.785
	Poor model performance	Log-transformed	0.964	0.977	—	T1DM vs. no DM	—	1.08	(0.90;1.29)	0.398	0.765
						T2DM vs. no DM	—	0.97	(0.89;1.06)	0.508	0.844
						T1DM vs. T2DM	—	1.11	(0.93;1.33)	0.24	0.558
Active GLP-1	Poor model performance	Log-transformed	0.000507	0.003	5	Incident DM vs. no DM	-10	1.07	(0.86;1.32)	0.563	0.688
			0.000507				-9	1.06	(0.88;1.27)	0.553	0.688
			0.000507				-8	1.06	(0.91;1.23)	0.473	0.688
			0.000507				-7	1.07	(0.94;1.23)	0.317	0.582
			0.000507				-6	1.06	(0.95;1.19)	0.284	0.582
			0.000507				-5	1.01	(0.93;1.09)	0.852	0.917
			0.000507				-4	0.95	(0.88;1.01)	0.102	0.364
			0.000507				-3	0.93	(0.85;1.02)	0.109	0.364
			0.000507				-2	0.99	(0.89;1.11)	0.917	0.917
			0.000507				-1	1.14	(0.96;1.34)	0.132	0.364
			0.000507				0	1.34	(1.03;1.74)	0.027	0.301
	Poor model performance	Log-transformed	1.46e-05	0.000265	5	T1DM vs. no DM	-10	1.33	(0.45;3.89)	0.607	0.868
							-9	1.27	(0.52;3.11)	0.605	0.868
							-8	1.23	(0.58;2.64)	0.591	0.868
							-7	1.22	(0.62;2.41)	0.567	0.868
							-6	1.16	(0.66;2.04)	0.608	0.868
							-5	1.02	(0.71;1.47)	0.913	0.967
							-4	0.92	(0.71;1.20)	0.552	0.868
							-3	0.99	(0.69;1.42)	0.967	0.967
							-2	1.4	(0.88;2.22)	0.157	0.605
							-1	2.43	(1.25;4.71)	0.009	0.109
							0	4.67	(1.73;12.61)	0.002	0.079
						T2DM vs. no DM	-10	1.06	(0.85;1.32)	0.613	0.868
							-9	1.05	(0.87;1.26)	0.603	0.868
							-8	1.05	(0.90;1.23)	0.519	0.868
							-7	1.07	(0.93;1.22)	0.351	0.868
							-6	1.06	(0.95;1.19)	0.3	0.868
							-5	1.01	(0.94;1.09)	0.786	0.895
							-4	0.95	(0.89;1.02)	0.145	0.605
							-3	0.93	(0.84;1.01)	0.099	0.605
							-2	0.97	(0.86;1.08)	0.554	0.868
							-1	1.07	(0.90;1.27)	0.458	0.868
							0	1.21	(0.92;1.58)	0.165	0.605
						T1DM vs. T2DM	-10	1.25	(0.42;3.73)	0.685	0.868
							-9	1.21	(0.49;3.01)	0.685	0.868
							-8	1.17	(0.54;2.54)	0.689	0.868
							-7	1.14	(0.57;2.28)	0.705	0.868
							-6	1.09	(0.61;1.94)	0.765	0.895
							-5	1.01	(0.70;1.47)	0.958	0.967
							-4	0.97	(0.74;1.27)	0.84	0.924
							-3	1.07	(0.74;1.55)	0.71	0.868
							-2	1.45	(0.90;2.32)	0.127	0.605
							-1	2.27	(1.15;4.50)	0.018	0.151
							0	3.86	(1.38;10.76)	0.01	0.109
C-peptide	Poor model performance	Log-transformed	0.406	0.489	—	Incident DM vs. no DM	—	1.34	(1.14;1.57)	0.000301	0.000941
	Poor model performance	Log-transformed	0.636	0.704	—	T1DM vs. no DM	—	0.84	(0.60;1.17)	0.298	0.634
						T2DM vs. no DM	—	1.42	(1.21;1.67)	2.11e-05	0.000234
						T1DM vs. T2DM	—	0.59	(0.42;0.82)	0.002	0.013
Glucagon	Poor model performance	Log-transformed	0.631	0.696	—	Incident DM vs. no DM	—	1.29	(1.12;1.49)	0.000416	0.001
	Poor model performance	Log-transformed	0.872	0.888	—	T1DM vs. no DM	—	1.08	(0.81;1.45)	0.596	0.895
						T2DM vs. no DM	—	1.32	(1.14;1.53)	0.000208	0.002
						T1DM vs. T2DM	—	0.82	(0.61;1.10)	0.187	0.463
Insulin	Performs well	Log-transformed	0.069	0.117	—	Incident DM vs. no DM	—	1.48	(1.29;1.70)	4.05e-08	3.96e-07
	Performs well	Log-transformed	0.114	0.192	—	T1DM vs. no DM	—	1.03	(0.77;1.38)	0.857	0.993
						T2DM vs. no DM	—	1.55	(1.35;1.79)	2.16e-09	6.84e-08
						T1DM vs. T2DM	—	0.66	(0.49;0.89)	0.006	0.032
Leptin	Performs well	Log-transformed	0.008	0.028	5	Incident DM vs. no DM	-10	0.5	(0.26;0.96)	0.038	0.124
							-9	0.56	(0.32;0.97)	0.039	0.124
							-8	0.62	(0.39;0.99)	0.044	0.124
							-7	0.69	(0.46;1.02)	0.061	0.132
							-6	0.75	(0.55;1.03)	0.072	0.132
							-5	0.81	(0.66;1.00)	0.045	0.124
							-4	0.87	(0.73;1.03)	0.106	0.167
							-3	0.9	(0.71;1.14)	0.392	0.539
							-2	0.91	(0.66;1.24)	0.534	0.653
							-1	0.89	(0.55;1.43)	0.625	0.686
							0	0.86	(0.42;1.78)	0.686	0.686
	Performs well	Log-transformed	0.017	0.068	—	T1DM vs. no DM	—	0.81	(0.51;1.29)	0.378	0.744
						T2DM vs. no DM	—	1.11	(0.89;1.39)	0.352	0.715
						T1DM vs. T2DM	—	0.73	(0.46;1.16)	0.182	0.459
Pancreatic polypeptide	Performs well	Log-transformed	0.649	0.712	—	Incident DM vs. no DM	—	0.98	(0.84;1.15)	0.844	0.884
	Performs well	Log-transformed	0.694	0.751	—	T1DM vs. no DM	—	0.99	(0.71;1.38)	0.943	0.997
						T2DM vs. no DM	—	0.98	(0.84;1.16)	0.851	0.993
						T1DM vs. T2DM	—	1.003	(0.72;1.40)	0.984	0.997
Growth factors and endothelial function
bFGF	Performs well	Log-transformed	0.034	0.077	—	Incident DM vs. no DM	—	1.2	(1.02;1.41)	0.032	0.057
	Performs well	Log-transformed	0.103	0.183	—	T1DM vs. no DM	—	1.08	(0.77;1.52)	0.656	0.944
						T2DM vs. no DM	—	1.19	(1.01;1.41)	0.043	0.15
						T1DM vs. T2DM	—	0.91	(0.65;1.28)	0.576	0.875
Flt-1	Performs well	Log-transformed	0.007	0.024	5	Incident DM vs. no DM	-10	0.8	(0.67;0.96)	0.017	0.031
							-9	0.83	(0.71;0.97)	0.016	0.031
							-8	0.85	(0.75;0.97)	0.014	0.031
							-7	0.86	(0.77;0.96)	0.01	0.031
							-6	0.88	(0.80;0.96)	0.006	0.031
							-5	0.92	(0.86;0.97)	0.006	0.031
							-4	0.97	(0.92;1.03)	0.297	0.414
							-3	1.02	(0.95;1.10)	0.594	0.594
							-2	1.05	(0.96;1.16)	0.301	0.414
							-1	1.06	(0.92;1.23)	0.403	0.493
							0	1.07	(0.85;1.34)	0.579	0.594
	Performs well	Log-transformed	0.01	0.044	5	T1DM vs. no DM	-10	1.18	(0.48;2.91)	0.723	0.746
							-9	1.15	(0.54;2.45)	0.72	0.746
							-8	1.14	(0.60;2.16)	0.694	0.746
							-7	1.15	(0.65;2.03)	0.641	0.746
							-6	1.11	(0.69;1.80)	0.656	0.746
							-5	1	(0.74;1.36)	1	1
							-4	0.86	(0.69;1.07)	0.18	0.424
							-3	0.75	(0.55;1.02)	0.066	0.23
							-2	0.69	(0.47;1.03)	0.07	0.23
							-1	0.67	(0.38;1.19)	0.172	0.424
							0	0.67	(0.29;1.57)	0.359	0.54
						T2DM vs. no DM	-10	0.79	(0.65;0.95)	0.013	0.071
							-9	0.82	(0.70;0.96)	0.013	0.071
							-8	0.84	(0.74;0.96)	0.01	0.071
							-7	0.85	(0.76;0.96)	0.007	0.071
							-6	0.87	(0.79;0.96)	0.004	0.071
							-5	0.91	(0.86;0.97)	0.006	0.071
							-4	0.98	(0.92;1.04)	0.467	0.593
							-3	1.04	(0.96;1.13)	0.329	0.54
							-2	1.08	(0.98;1.19)	0.131	0.361
							-1	1.09	(0.94;1.27)	0.237	0.522
							0	1.1	(0.87;1.39)	0.431	0.569
						T1DM vs. T2DM	-10	1.49	(0.60;3.74)	0.393	0.54
							-9	1.4	(0.65;3.02)	0.39	0.54
							-8	1.35	(0.70;2.59)	0.366	0.54
							-7	1.35	(0.75;2.41)	0.316	0.54
							-6	1.28	(0.79;2.09)	0.312	0.54
							-5	1.09	(0.80;1.50)	0.571	0.698
							-4	0.88	(0.70;1.10)	0.267	0.528
							-3	0.72	(0.52;0.99)	0.042	0.174
							-2	0.64	(0.43;0.96)	0.032	0.153
							-1	0.62	(0.34;1.10)	0.103	0.308
							0	0.61	(0.25;1.47)	0.272	0.528
GM-CSF	Performs well	Log-transformed	0.698	0.74	—	Incident DM vs. no DM	—	0.998	(0.98;1.02)	0.832	0.875
	Performs well	Log-transformed	0.764	0.806	—	T1DM vs. no DM	—	1.001	(0.96;1.04)	0.977	0.997
						T2DM vs. no DM	—	0.997	(0.98;1.02)	0.8	0.993
						T1DM vs. T2DM	—	1.003	(0.96;1.04)	0.875	0.993
IL-7	Performs well	Log-transformed	0.067	0.113	—	Incident DM vs. no DM	—	1.15	(1.06;1.24)	0.000576	0.002
	Performs well	Log-transformed	0.175	0.267	—	T1DM vs. no DM	—	1.18	(1.00;1.39)	0.053	0.176
						T2DM vs. no DM	—	1.14	(1.05;1.24)	0.002	0.013
						T1DM vs. T2DM	—	1.04	(0.88;1.22)	0.682	0.962
PlGF	Performs well	Log-transformed	0.319	0.407	—	Incident DM vs. no DM	—	1.07	(1.04;1.11)	1.69e-06	1e-05
	Performs well	Log-transformed	0.287	0.405	—	T1DM vs. no DM	—	1.05	(0.98;1.11)	0.154	0.404
						T2DM vs. no DM	—	1.08	(1.04;1.11)	1.65e-06	2.47e-05
						T1DM vs. T2DM	—	0.97	(0.91;1.03)	0.36	0.726
sICAM-1	Performs well	Log-transformed	0.004	0.017	3	Incident DM vs. no DM	-10	0.95	(0.84;1.06)	0.342	0.498
							-9	0.95	(0.87;1.05)	0.344	0.498
							-8	0.96	(0.89;1.04)	0.363	0.498
							-7	0.98	(0.92;1.04)	0.436	0.533
							-6	0.99	(0.94;1.04)	0.68	0.732
							-5	1.01	(0.97;1.05)	0.732	0.732
							-4	1.03	(0.99;1.07)	0.205	0.451
							-3	1.05	(1.00;1.10)	0.058	0.16
							-2	1.07	(1.01;1.14)	0.028	0.101
							-1	1.1	(1.02;1.18)	0.018	0.101
							0	1.12	(1.02;1.23)	0.015	0.101
	Performs well	Log-transformed	0.022	0.075	—	T1DM vs. no DM	—	1.02	(0.92;1.12)	0.738	0.99
						T2DM vs. no DM	—	1.14	(1.08;1.19)	2.85e-07	4.93e-06
						T1DM vs. T2DM	—	0.9	(0.81;0.99)	0.028	0.11
sVCAM-1	Performs well	Log-transformed	0.034	0.078	—	Incident DM vs. no DM	—	1.08	(1.03;1.13)	0.002	0.005
	Performs well	Log-transformed	0.112	0.191	—	T1DM vs. no DM	—	1.11	(1.00;1.23)	0.041	0.147
						T2DM vs. no DM	—	1.08	(1.02;1.13)	0.004	0.024
						T1DM vs. T2DM	—	1.03	(0.93;1.14)	0.538	0.861
Tie-2	Performs well	Log-transformed	0.012	0.037	3	Incident DM vs. no DM	-10	0.98	(0.89;1.09)	0.753	0.878
							-9	0.99	(0.91;1.07)	0.756	0.878
							-8	0.99	(0.93;1.06)	0.781	0.878
							-7	0.996	(0.95;1.05)	0.878	0.878
							-6	1.004	(0.96;1.04)	0.852	0.878
							-5	1.01	(0.98;1.05)	0.377	0.691
							-4	1.03	(1.00;1.06)	0.087	0.192
							-3	1.04	(1.00;1.09)	0.028	0.076
							-2	1.06	(1.01;1.12)	0.017	0.061
							-1	1.08	(1.02;1.15)	0.014	0.061
							0	1.1	(1.02;1.19)	0.012	0.061
	Performs well	Log-transformed	0.006	0.03	3	T1DM vs. no DM	-10	1.35	(0.99;1.83)	0.06	0.124
							-9	1.28	(0.99;1.65)	0.06	0.124
							-8	1.22	(0.99;1.51)	0.059	0.124
							-7	1.18	(1.00;1.39)	0.057	0.124
							-6	1.15	(1.00;1.32)	0.053	0.124
							-5	1.13	(1.00;1.29)	0.051	0.124
							-4	1.13	(1.00;1.29)	0.058	0.124
							-3	1.15	(0.99;1.33)	0.071	0.136
							-2	1.17	(0.98;1.39)	0.086	0.15
							-1	1.19	(0.97;1.46)	0.101	0.166
							0	1.21	(0.95;1.54)	0.113	0.178
						T2DM vs. no DM	-10	0.96	(0.87;1.06)	0.455	0.52
							-9	0.97	(0.89;1.05)	0.457	0.52
							-8	0.98	(0.91;1.04)	0.477	0.524
							-7	0.98	(0.93;1.04)	0.552	0.588
							-6	0.99	(0.96;1.04)	0.789	0.789
							-5	1.01	(0.97;1.04)	0.672	0.693
							-4	1.02	(0.99;1.06)	0.195	0.28
							-3	1.04	(1.00;1.08)	0.06	0.124
							-2	1.06	(1.00;1.11)	0.031	0.124
							-1	1.08	(1.01;1.15)	0.023	0.124
							0	1.1	(1.01;1.18)	0.019	0.124
						T1DM vs. T2DM	-10	1.4	(1.02;1.91)	0.036	0.124
							-9	1.32	(1.02;1.71)	0.036	0.124
							-8	1.25	(1.01;1.55)	0.036	0.124
							-7	1.2	(1.01;1.42)	0.039	0.124
							-6	1.15	(1.00;1.33)	0.049	0.124
							-5	1.13	(0.99;1.28)	0.074	0.136
							-4	1.11	(0.97;1.27)	0.128	0.191
							-3	1.1	(0.95;1.28)	0.204	0.28
							-2	1.1	(0.92;1.32)	0.282	0.372
							-1	1.11	(0.90;1.36)	0.348	0.442
							0	1.11	(0.87;1.41)	0.404	0.494
TSLP	Poor model performance	Log-transformed	0.2	0.287	—	Incident DM vs. no DM	—	1.09	(1.05;1.13)	4.66e-06	2.33e-05
	Poor model performance	Log-transformed	0.309	0.42	—	T1DM vs. no DM	—	0.99	(0.92;1.07)	0.782	0.993
						T2DM vs. no DM	—	1.1	(1.06;1.14)	2.05e-07	3.74e-06
						T1DM vs. T2DM	—	0.9	(0.83;0.97)	0.004	0.025
VEGF-A	Performs well	Log-transformed	0.025	0.061	—	Incident DM vs. no DM	—	1.27	(1.09;1.48)	0.003	0.006
	Performs well	Log-transformed	0.054	0.114	—	T1DM vs. no DM	—	1.04	(0.75;1.43)	0.831	0.993
						T2DM vs. no DM	—	1.29	(1.10;1.51)	0.002	0.012
						T1DM vs. T2DM	—	0.8	(0.58;1.11)	0.18	0.458
VEGF-C	Performs well	Log-transformed	0.164	0.246	—	Incident DM vs. no DM	—	1.18	(1.09;1.28)	6.18e-05	0.000221
	Performs well	Log-transformed	0.402	0.514	—	T1DM vs. no DM	—	1.24	(1.04;1.47)	0.015	0.068
						T2DM vs. no DM	—	1.17	(1.07;1.27)	0.000282	0.002
						T1DM vs. T2DM	—	1.06	(0.89;1.26)	0.519	0.85
VEGF-D	Poor model performance	Log-transformed	0.019	0.052	—	Incident DM vs. no DM	—	0.98	(0.88;1.09)	0.685	0.775
	Poor model performance	Log-transformed	0.001	0.008	5	T1DM vs. no DM	-10	0.22	(0.02;2.07)	0.184	0.243
							-9	0.28	(0.04;1.84)	0.184	0.243
							-8	0.34	(0.07;1.69)	0.188	0.243
							-7	0.39	(0.09;1.61)	0.191	0.243
							-6	0.42	(0.13;1.39)	0.156	0.234
							-5	0.48	(0.22;1.04)	0.063	0.192
							-4	0.65	(0.38;1.12)	0.122	0.192
							-3	1.2	(0.57;2.54)	0.632	0.737
							-2	3.32	(1.26;8.72)	0.015	0.091
							-1	12.39	(3.12;49.24)	0.000355	0.004
							0	53.89	(6.85;423.84)	0.000156	0.004
						T2DM vs. no DM	-10	1.45	(0.91;2.32)	0.122	0.192
							-9	1.36	(0.92;2.02)	0.121	0.192
							-8	1.31	(0.94;1.82)	0.113	0.192
							-7	1.28	(0.96;1.72)	0.094	0.192
							-6	1.25	(0.98;1.59)	0.072	0.192
							-5	1.16	(0.99;1.37)	0.062	0.192
							-4	1.07	(0.93;1.24)	0.361	0.441
							-3	1.003	(0.83;1.22)	0.975	0.975
							-2	0.99	(0.78;1.25)	0.923	0.973
							-1	1.01	(0.71;1.45)	0.944	0.973
							0	1.06	(0.60;1.86)	0.842	0.926
						T1DM vs. T2DM	-10	0.15	(0.02;1.47)	0.104	0.192
							-9	0.2	(0.03;1.38)	0.104	0.192
							-8	0.26	(0.05;1.32)	0.105	0.192
							-7	0.3	(0.07;1.28)	0.104	0.192
							-6	0.34	(0.10;1.14)	0.079	0.192
							-5	0.41	(0.19;0.90)	0.027	0.128
							-4	0.61	(0.35;1.07)	0.083	0.192
							-3	1.2	(0.55;2.58)	0.648	0.737
							-2	3.35	(1.25;9.02)	0.017	0.091
							-1	12.24	(2.97;50.48)	0.000543	0.004
							0	50.9	(6.05;428.00)	0.000305	0.004
Chemokines
CCL3	Performs well	Log-transformed	0.05	0.097	—	Incident DM vs. no DM	—	1.04	(1.01;1.06)	0.002	0.004
	Performs well	Log-transformed	0.155	0.242	—	T1DM vs. no DM	—	1.02	(0.97;1.07)	0.358	0.726
						T2DM vs. no DM	—	1.04	(1.02;1.07)	0.001	0.01
						T1DM vs. T2DM	—	0.98	(0.94;1.03)	0.501	0.839
CCL4	Performs well	Log-transformed	0.008	0.026	5	Incident DM vs. no DM	-10	0.61	(0.39;0.94)	0.027	0.049
							-9	0.66	(0.46;0.95)	0.026	0.049
							-8	0.7	(0.51;0.96)	0.025	0.049
							-7	0.72	(0.55;0.95)	0.021	0.049
							-6	0.75	(0.60;0.94)	0.013	0.049
							-5	0.81	(0.70;0.94)	0.005	0.049
							-4	0.9	(0.78;1.03)	0.139	0.17
							-3	1.02	(0.84;1.23)	0.837	0.837
							-2	1.16	(0.92;1.47)	0.201	0.221
							-1	1.33	(0.94;1.90)	0.11	0.17
							0	1.53	(0.88;2.67)	0.134	0.17
	Performs well	Log-transformed	0.054	0.114	—	T1DM vs. no DM	—	1.13	(0.90;1.43)	0.292	0.628
						T2DM vs. no DM	—	1.28	(1.15;1.44)	1.58e-05	0.000181
						T1DM vs. T2DM	—	0.88	(0.70;1.11)	0.285	0.62
Eotaxin	Poor model performance	Log-transformed	0.12	0.187	—	Incident DM vs. no DM	—	1.16	(1.04;1.30)	0.01	0.02
	Poor model performance	Log-transformed	0.082	0.153	—	T1DM vs. no DM	—	1.16	(0.92;1.47)	0.213	0.512
						T2DM vs. no DM	—	1.16	(1.03;1.30)	0.013	0.061
						T1DM vs. T2DM	—	1.003	(0.79;1.27)	0.978	0.997
Eotaxin-3	Performs well	Log-transformed	0.108	0.17	—	Incident DM vs. no DM	—	1.15	(1.03;1.28)	0.01	0.02
	Performs well	Log-transformed	0.284	0.404	—	T1DM vs. no DM	—	1.11	(0.89;1.39)	0.346	0.707
						T2DM vs. no DM	—	1.15	(1.03;1.29)	0.012	0.058
						T1DM vs. T2DM	—	0.97	(0.77;1.21)	0.765	0.993
IL-8	Poor model performance	Log-transformed	0.011	0.034	5	Incident DM vs. no DM	-10	0.46	(0.20;1.09)	0.078	0.144
							-9	0.52	(0.26;1.07)	0.078	0.144
							-8	0.57	(0.31;1.06)	0.074	0.144
							-7	0.6	(0.35;1.03)	0.066	0.144
							-6	0.64	(0.41;1.01)	0.055	0.144
							-5	0.74	(0.55;1.01)	0.055	0.144
							-4	0.9	(0.69;1.19)	0.467	0.642
							-3	1.07	(0.74;1.55)	0.705	0.705
							-2	1.18	(0.76;1.85)	0.455	0.642
							-1	1.23	(0.63;2.41)	0.54	0.66
							0	1.25	(0.43;3.59)	0.683	0.705
	Poor model performance	Log-transformed	0.028	0.078	—	T1DM vs. no DM	—	1.17	(0.89;1.53)	0.27	0.603
						T2DM vs. no DM	—	1.3	(1.13;1.49)	0.000219	0.002
						T1DM vs. T2DM	—	0.9	(0.69;1.18)	0.444	0.801
IP-10	Performs well	Log-transformed	0.04	0.082	—	Incident DM vs. no DM	—	1.13	(1.05;1.22)	0.002	0.005
	Performs well	Log-transformed	0.119	0.195	—	T1DM vs. no DM	—	1.07	(0.91;1.26)	0.385	0.75
						T2DM vs. no DM	—	1.14	(1.05;1.23)	0.002	0.012
						T1DM vs. T2DM	—	0.95	(0.81;1.11)	0.495	0.836
MCP-1	Performs well	Log-transformed	0.033	0.076	—	Incident DM vs. no DM	—	1.1	(1.03;1.16)	0.002	0.006
	Performs well	Log-transformed	0.055	0.114	—	T1DM vs. no DM	—	1.1	(0.97;1.24)	0.134	0.365
						T2DM vs. no DM	—	1.09	(1.03;1.16)	0.004	0.024
						T1DM vs. T2DM	—	1.004	(0.89;1.14)	0.943	0.997
MCP-4	Performs well	Log-transformed	0.002	0.008	5	Incident DM vs. no DM	-10	0.88	(0.45;1.75)	0.723	0.883
							-9	0.9	(0.51;1.59)	0.721	0.883
							-8	0.91	(0.56;1.48)	0.703	0.883
							-7	0.91	(0.59;1.39)	0.654	0.883
							-6	0.9	(0.63;1.28)	0.542	0.883
							-5	0.89	(0.70;1.12)	0.311	0.883
							-4	0.88	(0.71;1.10)	0.271	0.883
							-3	0.89	(0.66;1.21)	0.463	0.883
							-2	0.92	(0.64;1.33)	0.665	0.883
							-1	0.97	(0.56;1.68)	0.901	0.969
							0	1.02	(0.43;2.43)	0.969	0.969
	Performs well	Log-transformed	0.013	0.055	—	T1DM vs. no DM	—	1.54	(1.14;2.10)	0.005	0.029
						T2DM vs. no DM	—	1.35	(1.16;1.57)	8.39e-05	0.000809
						T1DM vs. T2DM	—	1.14	(0.84;1.55)	0.395	0.763
MDC	Performs well	Log-transformed	0.178	0.264	—	Incident DM vs. no DM	—	1.21	(1.13;1.30)	3e-07	2.25e-06
	Performs well	Log-transformed	0.332	0.44	—	T1DM vs. no DM	—	1.14	(0.98;1.33)	0.083	0.258
						T2DM vs. no DM	—	1.21	(1.13;1.31)	4.53e-07	7.29e-06
						T1DM vs. T2DM	—	0.94	(0.81;1.10)	0.449	0.803
TARC	Performs well	Log-transformed	0.149	0.228	—	Incident DM vs. no DM	—	1.31	(1.15;1.48)	2.52e-05	0.000103
	Performs well	Log-transformed	0.263	0.38	—	T1DM vs. no DM	—	1.22	(0.94;1.58)	0.138	0.371
						T2DM vs. no DM	—	1.3	(1.15;1.48)	5.51e-05	0.000555
						T1DM vs. T2DM	—	0.94	(0.72;1.21)	0.615	0.918
Proinflammatory cytokines
CRP	Performs well	Log-transformed	0.013	0.038	5	Incident DM vs. no DM	-10	0.95	(0.46;1.98)	0.894	0.988
							-9	0.96	(0.52;1.77)	0.898	0.988
							-8	0.98	(0.58;1.63)	0.93	0.988
							-7	1.004	(0.64;1.58)	0.988	0.988
							-6	1.02	(0.71;1.48)	0.909	0.988
							-5	1.02	(0.80;1.30)	0.877	0.988
							-4	1.03	(0.83;1.28)	0.783	0.988
							-3	1.11	(0.82;1.49)	0.503	0.988
							-2	1.3	(0.90;1.88)	0.162	0.595
							-1	1.64	(0.94;2.86)	0.084	0.488
							0	2.14	(0.89;5.12)	0.089	0.488
	Performs well	Log-transformed	0.037	0.093	—	T1DM vs. no DM	—	1.34	(0.90;1.99)	0.145	0.384
						T2DM vs. no DM	—	1.58	(1.30;1.91)	3.88e-06	5.23e-05
						T1DM vs. T2DM	—	0.85	(0.57;1.26)	0.419	0.787
IL-1α	Poor model performance	Log-transformed	0.681	0.73	—	Incident DM vs. no DM	—	1.01	(0.91;1.11)	0.895	0.911
	Poor model performance	Log-transformed	0.237	0.344	—	T1DM vs. no DM	—	0.92	(0.75;1.14)	0.446	0.802
						T2DM vs. no DM	—	1.02	(0.92;1.13)	0.733	0.99
						T1DM vs. T2DM	—	0.91	(0.74;1.12)	0.351	0.715
IL-1β	Poor model performance	Log-transformed	0.672	0.723	—	Incident DM vs. no DM	—	1.07	(1.02;1.11)	0.002	0.006
	Poor model performance	Log-transformed	0.613	0.688	—	T1DM vs. no DM	—	1.001	(0.92;1.09)	0.981	0.997
						T2DM vs. no DM	—	1.08	(1.03;1.12)	0.000624	0.005
						T1DM vs. T2DM	—	0.93	(0.85;1.01)	0.093	0.285
IL-1RA	Poor model performance	Log-transformed	0.000345	0.002	5	Incident DM vs. no DM	-10	0.49	(0.26;0.91)	0.025	0.046
							-9	0.55	(0.33;0.93)	0.025	0.046
							-8	0.62	(0.40;0.95)	0.03	0.048
							-7	0.67	(0.45;0.99)	0.044	0.054
							-6	0.71	(0.51;0.98)	0.036	0.05
							-5	0.73	(0.59;0.90)	0.004	0.034
							-4	0.77	(0.64;0.94)	0.009	0.034
							-3	0.9	(0.70;1.17)	0.439	0.439
							-2	1.21	(0.88;1.67)	0.235	0.258
							-1	1.81	(1.11;2.95)	0.017	0.046
							0	2.86	(1.33;6.14)	0.007	0.034
	Poor model performance	Log-transformed	0.005	0.026	5	T1DM vs. no DM	-10	0.58	(0.03;12.90)	0.727	0.96
							-9	0.63	(0.05;8.48)	0.727	0.96
							-8	0.68	(0.07;6.12)	0.729	0.96
							-7	0.71	(0.10;5.04)	0.73	0.96
							-6	0.74	(0.14;3.80)	0.715	0.96
							-5	0.79	(0.27;2.27)	0.661	0.96
							-4	0.88	(0.42;1.86)	0.738	0.96
							-3	1.03	(0.37;2.89)	0.952	0.96
							-2	1.28	(0.33;4.91)	0.72	0.96
							-1	1.65	(0.23;11.60)	0.615	0.96
							0	2.17	(0.12;40.80)	0.605	0.96
						T2DM vs. no DM	-10	0.49	(0.26;0.92)	0.027	0.15
							-9	0.55	(0.32;0.94)	0.027	0.15
							-8	0.61	(0.39;0.96)	0.033	0.154
							-7	0.67	(0.45;1.00)	0.048	0.176
							-6	0.71	(0.51;0.98)	0.04	0.165
							-5	0.73	(0.58;0.91)	0.005	0.111
							-4	0.77	(0.63;0.94)	0.01	0.111
							-3	0.9	(0.69;1.17)	0.424	0.96
							-2	1.21	(0.87;1.68)	0.258	0.85
							-1	1.82	(1.10;3.00)	0.02	0.15
							0	2.88	(1.30;6.37)	0.009	0.111
						T1DM vs. T2DM	-10	1.18	(0.05;27.77)	0.919	0.96
							-9	1.14	(0.08;16.05)	0.92	0.96
							-8	1.1	(0.12;10.34)	0.931	0.96
							-7	1.06	(0.14;7.80)	0.956	0.96
							-6	1.04	(0.20;5.53)	0.96	0.96
							-5	1.09	(0.37;3.20)	0.881	0.96
							-4	1.14	(0.53;2.48)	0.735	0.96
							-3	1.15	(0.40;3.32)	0.796	0.96
							-2	1.06	(0.27;4.19)	0.936	0.96
							-1	0.91	(0.12;6.74)	0.925	0.96
							0	0.75	(0.04;15.58)	0.855	0.96
IL-3	Performs well	Log-transformed	0.04	0.082	—	Incident DM vs. no DM	—	1.05	(1.01;1.09)	0.013	0.026
	Performs well	Log-transformed	0.098	0.176	—	T1DM vs. no DM	—	1.01	(0.93;1.09)	0.853	0.993
						T2DM vs. no DM	—	1.06	(1.02;1.10)	0.007	0.036
						T1DM vs. T2DM	—	0.95	(0.88;1.03)	0.225	0.531
IL-6	Performs well	Log-transformed	0.326	0.414	—	Incident DM vs. no DM	—	1.13	(1.07;1.20)	1.66e-05	7.05e-05
	Performs well	Log-transformed	0.402	0.514	—	T1DM vs. no DM	—	1.04	(0.92;1.17)	0.543	0.861
						T2DM vs. no DM	—	1.15	(1.08;1.21)	3.81e-06	5.23e-05
						T1DM vs. T2DM	—	0.91	(0.81;1.02)	0.098	0.293
IL-12/IL-23p40	Performs well	Log-transformed	0.2	0.287	—	Incident DM vs. no DM	—	1.07	(0.98;1.17)	0.123	0.184
	Performs well	Log-transformed	0.399	0.514	—	T1DM vs. no DM	—	1.08	(0.89;1.29)	0.44	0.799
						T2DM vs. no DM	—	1.07	(0.98;1.18)	0.133	0.364
						T1DM vs. T2DM	—	1.003	(0.83;1.21)	0.978	0.997
IL-12p70	Poor model performance	Log-transformed	0.186	0.273	—	Incident DM vs. no DM	—	1.01	(0.98;1.04)	0.49	0.593
	Poor model performance	Log-transformed	0.027	0.077	—	T1DM vs. no DM	—	1.08	(1.01;1.16)	0.02	0.084
						T2DM vs. no DM	—	1.002	(0.97;1.04)	0.924	0.997
						T1DM vs. T2DM	—	1.08	(1.01;1.16)	0.023	0.093
IL-15	Performs well	Log-transformed	0.051	0.096	—	Incident DM vs. no DM	—	0.97	(0.94;1.01)	0.102	0.158
	Performs well	Log-transformed	0.129	0.208	—	T1DM vs. no DM	—	1	(0.94;1.07)	0.992	0.997
						T2DM vs. no DM	—	0.97	(0.94;1.00)	0.062	0.204
						T1DM vs. T2DM	—	1.03	(0.97;1.10)	0.362	0.726
SAA	Performs well	Log-transformed	0.046	0.09	—	Incident DM vs. no DM	—	1.37	(1.18;1.60)	6.12e-05	0.000221
	Performs well	Log-transformed	0.059	0.12	—	T1DM vs. no DM	—	1.23	(0.89;1.71)	0.203	0.494
						T2DM vs. no DM	—	1.4	(1.19;1.64)	4.02e-05	0.000424
						T1DM vs. T2DM	—	0.88	(0.64;1.22)	0.453	0.803
TNF-α	Performs well	Log-transformed	0.614	0.68	—	Incident DM vs. no DM	—	1.06	(1.03;1.10)	3.34e-05	0.000123
	Performs well	Log-transformed	0.814	0.84	—	T1DM vs. no DM	—	1.04	(0.98;1.11)	0.193	0.476
						T2DM vs. no DM	—	1.07	(1.04;1.10)	3.04e-05	0.000325
						T1DM vs. T2DM	—	0.98	(0.92;1.04)	0.451	0.803
TNF-β	Performs well	Log-transformed	0.402	0.484	—	Incident DM vs. no DM	—	1.01	(0.99;1.03)	0.278	0.361
	Performs well	Log-transformed	0.615	0.688	—	T1DM vs. no DM	—	1.02	(0.98;1.06)	0.401	0.768
						T2DM vs. no DM	—	1.01	(0.99;1.03)	0.365	0.728
						T1DM vs. T2DM	—	1.01	(0.97;1.05)	0.692	0.965
T cell-derived cytokines
IFN-γ	Poor model performance	Log-transformed	0.272	0.367	—	Incident DM vs. no DM	—	1.02	(0.95;1.09)	0.606	0.692
	Poor model performance	Log-transformed	0.494	0.596	—	T1DM vs. no DM	—	0.99	(0.86;1.14)	0.915	0.997
						T2DM vs. no DM	—	1.02	(0.95;1.09)	0.555	0.864
						T1DM vs. T2DM	—	0.97	(0.84;1.12)	0.69	0.965
IL-2	Poor model performance	Log-transformed	0.993	0.993	—	Incident DM vs. no DM	—	0.98	(0.95;1.02)	0.316	0.405
	Poor model performance	Log-transformed	0.974	0.978	—	T1DM vs. no DM	—	1.01	(0.94;1.09)	0.844	0.993
						T2DM vs. no DM	—	0.98	(0.94;1.01)	0.238	0.555
						T1DM vs. T2DM	—	1.03	(0.96;1.11)	0.432	0.789
IL-4	Performs well	Log-transformed	0.763	0.796	—	Incident DM vs. no DM	—	1.09	(1.05;1.13)	7.65e-06	3.66e-05
	Performs well	Log-transformed	0.073	0.141	—	T1DM vs. no DM	—	1.1	(1.02;1.19)	0.01	0.05
						T2DM vs. no DM	—	1.08	(1.04;1.12)	5.24e-05	0.000544
						T1DM vs. T2DM	—	1.02	(0.95;1.10)	0.583	0.882
IL-5	Poor model performance	Log-transformed	0.153	0.231	—	Incident DM vs. no DM	—	1.02	(0.97;1.06)	0.48	0.584
	Poor model performance	Log-transformed	0.129	0.208	—	T1DM vs. no DM	—	1.04	(0.95;1.14)	0.382	0.745
						T2DM vs. no DM	—	1.01	(0.97;1.06)	0.569	0.875
						T1DM vs. T2DM	—	1.03	(0.94;1.13)	0.552	0.864
IL-9	Poor model performance	Log-transformed	0.669	0.723	—	Incident DM vs. no DM	—	1.02	(0.99;1.06)	0.184	0.26
	Poor model performance	Log-transformed	0.688	0.751	—	T1DM vs. no DM	—	1.03	(0.96;1.11)	0.424	0.787
						T2DM vs. no DM	—	1.02	(0.99;1.06)	0.221	0.525
						T1DM vs. T2DM	—	1.01	(0.94;1.08)	0.842	0.993
IL-10	Performs well	Log-transformed	0.055	0.1	—	Incident DM vs. no DM	—	1.03	(0.99;1.06)	0.184	0.26
	Performs well	Log-transformed	0.182	0.275	—	T1DM vs. no DM	—	0.997	(0.92;1.08)	0.948	0.997
						T2DM vs. no DM	—	1.03	(0.99;1.07)	0.118	0.332
						T1DM vs. T2DM	—	0.97	(0.90;1.05)	0.409	0.775
IL-13	Poor model performance	Log-transformed	0.006	0.022	5	Incident DM vs. no DM	-10	0.86	(0.74;1.00)	0.046	0.085
							-9	0.88	(0.78;1.00)	0.046	0.085
							-8	0.9	(0.81;1.00)	0.042	0.085
							-7	0.9	(0.83;0.99)	0.033	0.085
							-6	0.92	(0.85;0.99)	0.025	0.085
							-5	0.95	(0.90;1.00)	0.032	0.085
							-4	0.99	(0.94;1.03)	0.524	0.524
							-3	1.02	(0.97;1.08)	0.403	0.444
							-2	1.05	(0.98;1.13)	0.182	0.286
							-1	1.07	(0.95;1.19)	0.258	0.354
							0	1.08	(0.91;1.28)	0.403	0.444
	Poor model performance	Log-transformed	0.024	0.076	—	T1DM vs. no DM	—	0.99	(0.93;1.07)	0.873	0.993
						T2DM vs. no DM	—	1.004	(0.97;1.04)	0.807	0.993
						T1DM vs. T2DM	—	0.99	(0.92;1.06)	0.781	0.993
IL-16	Poor model performance	Log-transformed	0.000169	0.001	5	Incident DM vs. no DM	-10	0.46	(0.20;1.06)	0.069	0.166
							-9	0.53	(0.26;1.05)	0.07	0.166
							-8	0.6	(0.33;1.07)	0.084	0.166
							-7	0.66	(0.39;1.12)	0.121	0.166
							-6	0.7	(0.45;1.09)	0.116	0.166
							-5	0.72	(0.53;0.96)	0.026	0.143
							-4	0.72	(0.55;0.95)	0.021	0.143
							-3	0.74	(0.51;1.08)	0.12	0.166
							-2	0.81	(0.51;1.27)	0.35	0.427
							-1	0.91	(0.46;1.82)	0.79	0.869
							0	1.05	(0.35;3.15)	0.929	0.929
	Poor model performance	Log-transformed	0.002	0.014	5	T1DM vs. no DM	-10	4.6	(0.05;384.45)	0.499	0.659
							-9	3.59	(0.09;145.20)	0.498	0.659
							-8	3.02	(0.13;69.71)	0.489	0.659
							-7	2.8	(0.17;46.45)	0.472	0.659
							-6	2.35	(0.22;24.57)	0.476	0.659
							-5	1.49	(0.33;6.80)	0.605	0.688
							-4	0.82	(0.28;2.44)	0.723	0.796
							-3	0.48	(0.11;2.18)	0.344	0.659
							-2	0.36	(0.05;2.54)	0.303	0.659
							-1	0.32	(0.02;5.50)	0.429	0.659
							0	0.31	(0.00;22.74)	0.59	0.688
						T2DM vs. no DM	-10	0.43	(0.18;0.99)	0.048	0.389
							-9	0.49	(0.24;1.00)	0.049	0.389
							-8	0.56	(0.31;1.02)	0.059	0.389
							-7	0.62	(0.36;1.07)	0.086	0.407
							-6	0.67	(0.43;1.05)	0.083	0.407
							-5	0.7	(0.52;0.94)	0.019	0.389
							-4	0.72	(0.54;0.96)	0.026	0.389
							-3	0.76	(0.51;1.12)	0.164	0.659
							-2	0.83	(0.52;1.33)	0.446	0.659
							-1	0.95	(0.46;1.94)	0.883	0.883
							0	1.1	(0.35;3.42)	0.874	0.883
						T1DM vs. T2DM	-10	10.73	(0.12;959.38)	0.3	0.659
							-9	7.27	(0.17;310.89)	0.3	0.659
							-8	5.38	(0.22;130.10)	0.301	0.659
							-7	4.49	(0.26;77.76)	0.302	0.659
							-6	3.49	(0.32;38.00)	0.304	0.659
							-5	2.13	(0.46;9.99)	0.336	0.659
							-4	1.14	(0.37;3.51)	0.819	0.872
							-3	0.64	(0.14;3.01)	0.569	0.688
							-2	0.43	(0.06;3.20)	0.408	0.659
							-1	0.33	(0.02;6.28)	0.463	0.659
							0	0.28	(0.00;23.84)	0.574	0.688
IL-17A	Performs well	Log-transformed	0.74	0.78	—	Incident DM vs. no DM	—	1.03	(0.96;1.11)	0.373	0.466
	Performs well	Log-transformed	0.539	0.626	—	T1DM vs. no DM	—	1.05	(0.90;1.22)	0.566	0.872
						T2DM vs. no DM	—	1.03	(0.96;1.12)	0.404	0.769
						T1DM vs. T2DM	—	1.01	(0.87;1.18)	0.877	0.993
IL-17A/F	Performs well	Log-transformed	0.829	0.856	—	Incident DM vs. no DM	—	1.02	(1.00;1.04)	0.125	0.186
	Performs well	Log-transformed	0.000141	0.001	5	T1DM vs. no DM	-10	0.39	(0.23;0.63)	0.00018	0.00093
							-9	0.45	(0.30;0.68)	0.000185	0.00093
							-8	0.52	(0.36;0.73)	0.000235	0.00093
							-7	0.57	(0.41;0.77)	0.000382	0.000967
							-6	0.61	(0.47;0.79)	0.000237	0.00093
							-5	0.67	(0.57;0.80)	5.18e-06	0.000171
							-4	0.77	(0.69;0.87)	2.81e-05	0.00031
							-3	0.94	(0.80;1.11)	0.462	0.587
							-2	1.22	(0.99;1.51)	0.066	0.101
							-1	1.67	(1.23;2.27)	0.001	0.002
							0	2.35	(1.48;3.71)	0.000282	0.000932
						T2DM vs. no DM	-10	0.99	(0.90;1.10)	0.893	0.91
							-9	0.99	(0.91;1.08)	0.894	0.91
							-8	0.996	(0.93;1.07)	0.905	0.91
							-7	0.996	(0.94;1.06)	0.91	0.91
							-6	0.99	(0.94;1.04)	0.741	0.843
							-5	0.98	(0.94;1.01)	0.206	0.284
							-4	0.97	(0.94;1.00)	0.044	0.073
							-3	0.98	(0.93;1.02)	0.259	0.342
							-2	1.01	(0.96;1.07)	0.622	0.76
							-1	1.08	(0.99;1.16)	0.067	0.101
							0	1.16	(1.02;1.31)	0.022	0.038
						T1DM vs. T2DM	-10	0.39	(0.23;0.64)	0.000247	0.00093
							-9	0.45	(0.30;0.69)	0.000254	0.00093
							-8	0.52	(0.36;0.74)	0.000317	0.000952
							-7	0.57	(0.41;0.78)	0.000511	0.001
							-6	0.62	(0.47;0.80)	0.000384	0.000967
							-5	0.69	(0.58;0.82)	2.43e-05	0.00031
							-4	0.8	(0.71;0.90)	0.00041	0.000967
							-3	0.96	(0.81;1.14)	0.668	0.787
							-2	1.21	(0.97;1.50)	0.093	0.133
							-1	1.55	(1.13;2.13)	0.006	0.011
							0	2.03	(1.26;3.26)	0.004	0.007
IL-17B	Performs well	Log-transformed	0.407	0.484	—	Incident DM vs. no DM	—	1.03	(0.98;1.07)	0.216	0.293
	Performs well	Log-transformed	0.602	0.681	—	T1DM vs. no DM	—	1.09	(1.00;1.20)	0.048	0.163
						T2DM vs. no DM	—	1.02	(0.97;1.06)	0.453	0.803
						T1DM vs. T2DM	—	1.08	(0.98;1.18)	0.107	0.314
IL-17C	Performs well	Log-transformed	0.96	0.969	—	Incident DM vs. no DM	—	1.03	(0.99;1.06)	0.102	0.158
	Performs well	Log-transformed	0.482	0.591	—	T1DM vs. no DM	—	1.06	(1.00;1.14)	0.065	0.21
						T2DM vs. no DM	—	1.02	(0.99;1.06)	0.196	0.482
						T1DM vs. T2DM	—	1.04	(0.97;1.11)	0.232	0.545
IL-17D	Performs well	Log-transformed	0.788	0.817	—	Incident DM vs. no DM	—	1.01	(0.98;1.04)	0.521	0.62
	Performs well	Log-transformed	0.822	0.845	—	T1DM vs. no DM	—	1.02	(0.96;1.09)	0.478	0.822
						T2DM vs. no DM	—	1.01	(0.98;1.04)	0.624	0.925
						T1DM vs. T2DM	—	1.02	(0.95;1.08)	0.641	0.932
Amino acids
Alanine	Poor model performance	No transformation	0.29	0.379	—	Incident DM vs. no DM	—	1.01	(0.97;1.05)	0.693	0.78
	Poor model performance	No transformation	0.496	0.596	—	T1DM vs. no DM	—	0.92	(0.84;1.00)	0.044	0.153
						T2DM vs. no DM	—	1.02	(0.98;1.06)	0.322	0.671
						T1DM vs. T2DM	—	0.9	(0.82;0.98)	0.013	0.059
Glycine	Performs well	Log-transformed	2e-09	1.12e-07	3	Incident DM vs. no DM	-10	1.001	(0.88;1.14)	0.982	0.988
							-9	1.001	(0.90;1.12)	0.988	0.988
							-8	0.998	(0.91;1.09)	0.962	0.988
							-7	0.99	(0.92;1.06)	0.781	0.988
							-6	0.98	(0.92;1.03)	0.378	0.594
							-5	0.95	(0.91;1.00)	0.046	0.084
							-4	0.92	(0.88;0.97)	0.002	0.004
							-3	0.89	(0.84;0.95)	0.000161	0.000442
							-2	0.86	(0.80;0.92)	5.57e-05	0.000204
							-1	0.82	(0.75;0.90)	3.57e-05	0.000196
							0	0.79	(0.70;0.88)	2.91e-05	0.000196
	Performs well	Log-transformed	2.26e-08	1.19e-06	5	T1DM vs. no DM	-10	0.32	(0.10;1.06)	0.061	0.304
							-9	0.38	(0.14;1.05)	0.062	0.304
							-8	0.45	(0.19;1.05)	0.065	0.304
							-7	0.51	(0.24;1.07)	0.074	0.304
							-6	0.59	(0.33;1.04)	0.07	0.304
							-5	0.73	(0.53;1.01)	0.056	0.304
							-4	0.94	(0.61;1.44)	0.771	0.848
							-3	1.18	(0.57;2.45)	0.661	0.808
							-2	1.37	(0.53;3.57)	0.516	0.754
							-1	1.51	(0.45;5.09)	0.508	0.754
							0	1.61	(0.32;7.95)	0.561	0.754
						T2DM vs. no DM	-10	0.93	(0.73;1.19)	0.571	0.754
							-9	0.94	(0.77;1.16)	0.566	0.754
							-8	0.95	(0.80;1.12)	0.526	0.754
							-7	0.94	(0.81;1.09)	0.432	0.754
							-6	0.95	(0.84;1.06)	0.356	0.754
							-5	0.98	(0.91;1.05)	0.511	0.754
							-4	1.01	(0.90;1.13)	0.858	0.885
							-3	1.02	(0.86;1.22)	0.797	0.849
							-2	0.99	(0.80;1.23)	0.945	0.945
							-1	0.93	(0.70;1.24)	0.626	0.794
							0	0.86	(0.58;1.28)	0.457	0.754
						T1DM vs. T2DM	-10	0.34	(0.10;1.16)	0.085	0.304
							-9	0.41	(0.15;1.13)	0.086	0.304
							-8	0.48	(0.20;1.13)	0.092	0.304
							-7	0.54	(0.25;1.15)	0.11	0.304
							-6	0.62	(0.34;1.12)	0.111	0.304
							-5	0.75	(0.54;1.04)	0.086	0.304
							-4	0.93	(0.60;1.44)	0.743	0.845
							-3	1.15	(0.54;2.44)	0.713	0.84
							-2	1.38	(0.52;3.68)	0.516	0.754
							-1	1.62	(0.46;5.64)	0.449	0.754
							0	1.87	(0.36;9.69)	0.456	0.754
Histidine	Performs well	Log-transformed	0.41	0.486	—	Incident DM vs. no DM	—	0.996	(0.97;1.02)	0.738	0.807
	Performs well	Log-transformed	0.166	0.257	—	T1DM vs. no DM	—	1.03	(0.97;1.08)	0.321	0.671
						T2DM vs. no DM	—	0.99	(0.97;1.02)	0.504	0.842
						T1DM vs. T2DM	—	1.04	(0.98;1.09)	0.188	0.465
Aromatic amino acids
Phenylalanine	Performs well	Log-transformed	0.176	0.262	—	Incident DM vs. no DM	—	1.01	(0.97;1.04)	0.741	0.807
	Performs well	Log-transformed	0.116	0.194	—	T1DM vs. no DM	—	1.03	(0.95;1.12)	0.425	0.787
						T2DM vs. no DM	—	1.002	(0.96;1.04)	0.909	0.997
						T1DM vs. T2DM	—	1.03	(0.95;1.11)	0.458	0.805
Tyrosine	Performs well	Log-transformed	0.092	0.148	—	Incident DM vs. no DM	—	1.04	(1.00;1.09)	0.032	0.057
	Performs well	Log-transformed	0.122	0.2	—	T1DM vs. no DM	—	1.03	(0.95;1.12)	0.512	0.846
						T2DM vs. no DM	—	1.05	(1.00;1.09)	0.033	0.124
						T1DM vs. T2DM	—	0.98	(0.90;1.07)	0.704	0.972
Branched-chain amino acids
Isoleucine	Performs well	Log-transformed	0.265	0.364	—	Incident DM vs. no DM	—	1.07	(1.02;1.13)	0.007	0.015
	Performs well	Log-transformed	0.08	0.15	—	T1DM vs. no DM	—	1.08	(0.97;1.20)	0.157	0.412
						T2DM vs. no DM	—	1.07	(1.02;1.13)	0.011	0.051
						T1DM vs. T2DM	—	1.01	(0.91;1.12)	0.865	0.993
Leucine	Performs well	Log-transformed	0.402	0.484	—	Incident DM vs. no DM	—	1.05	(1.00;1.10)	0.062	0.102
	Performs well	Log-transformed	0.047	0.11	—	T1DM vs. no DM	—	1.05	(0.95;1.17)	0.302	0.638
						T2DM vs. no DM	—	1.05	(1.00;1.10)	0.072	0.23
						T1DM vs. T2DM	—	1.01	(0.91;1.12)	0.872	0.993
Valine	Performs well	Log-transformed	0.222	0.311	—	Incident DM vs. no DM	—	1.06	(1.02;1.09)	0.002	0.006
	Performs well	Log-transformed	0.018	0.072	—	T1DM vs. no DM	—	1.01	(0.93;1.08)	0.858	0.993
						T2DM vs. no DM	—	1.06	(1.03;1.10)	0.000932	0.007
						T1DM vs. T2DM	—	0.95	(0.88;1.02)	0.15	0.396
Total BCAAs	Performs well	Log-transformed	0.274	0.367	—	Incident DM vs. no DM	—	1.06	(1.02;1.10)	0.006	0.013
	Performs well	Log-transformed	0.025	0.076	—	T1DM vs. no DM	—	1.03	(0.95;1.12)	0.453	0.803
						T2DM vs. no DM	—	1.06	(1.02;1.11)	0.004	0.025
						T1DM vs. T2DM	—	0.97	(0.89;1.06)	0.525	0.852
Fluid balance
Albumin	Performs well	No transformation	0.012	0.036	5	Incident DM vs. no DM	-10	1.63	(0.06;47.19)	0.775	0.935
							-9	1.48	(0.09;24.64)	0.783	0.935
							-8	1.26	(0.12;13.37)	0.85	0.935
							-7	1.02	(0.13;8.09)	0.984	0.984
							-6	1.27	(0.25;6.30)	0.772	0.935
							-5	3.25	(1.15;9.17)	0.026	0.097
							-4	8.3	(1.62;42.54)	0.011	0.097
							-3	7.92	(0.64;97.88)	0.107	0.293
							-2	1.38	(0.06;30.59)	0.838	0.935
							-1	0.06	(0.00;3.68)	0.184	0.405
							0	0	(0.00;0.44)	0.025	0.097
	Performs well	No transformation	0.54	0.626	—	T1DM vs. no DM	—	0.99	(0.96;1.02)	0.5	0.839
						T2DM vs. no DM	—	0.99	(0.97;1.01)	0.21	0.505
						T1DM vs. T2DM	—	0.999	(0.97;1.03)	0.945	0.997
Creatinine	Performs well	No transformation	0.272	0.367	—	Incident DM vs. no DM	—	0.97	(0.95;1.00)	0.032	0.057
	Performs well	No transformation	0.42	0.531	—	T1DM vs. no DM	—	0.96	(0.91;1.02)	0.185	0.463
						T2DM vs. no DM	—	0.97	(0.95;1.00)	0.045	0.158
						T1DM vs. T2DM	—	0.99	(0.93;1.04)	0.695	0.965
Glycolysis related metabolites
Citrate	Performs well	Log-transformed	0.035	0.078	—	Incident DM vs. no DM	—	0.96	(0.91;1.00)	0.053	0.088
	Performs well	Log-transformed	0.106	0.186	—	T1DM vs. no DM	—	0.97	(0.88;1.06)	0.481	0.822
						T2DM vs. no DM	—	0.96	(0.91;1.00)	0.067	0.214
						T1DM vs. T2DM	—	1.01	(0.92;1.11)	0.854	0.993
Glucose	Poor model performance	Log-transformed	1.64e-19	3.68e-17	5	Incident DM vs. no DM	-10	0.79	(0.57;1.10)	0.164	0.256
							-9	0.83	(0.63;1.08)	0.166	0.256
							-8	0.86	(0.68;1.08)	0.186	0.256
							-7	0.89	(0.73;1.09)	0.251	0.307
							-6	0.93	(0.80;1.09)	0.382	0.42
							-5	1.001	(0.91;1.10)	0.99	0.99
							-4	1.11	(0.96;1.29)	0.16	0.256
							-3	1.29	(1.03;1.62)	0.027	0.073
							-2	1.59	(1.20;2.11)	0.001	0.005
							-1	2.04	(1.40;2.97)	0.000221	0.002
							0	2.66	(1.57;4.51)	0.000274	0.002
	Poor model performance	Log-transformed	2.17e-18	4.88e-16	5	T1DM vs. no DM	-10	0.1	(0.02;0.56)	0.008	0.033
							-9	0.15	(0.04;0.61)	0.008	0.033
							-8	0.21	(0.06;0.68)	0.009	0.033
							-7	0.26	(0.09;0.73)	0.011	0.033
							-6	0.35	(0.15;0.78)	0.011	0.033
							-5	0.57	(0.36;0.89)	0.014	0.033
							-4	1.09	(0.60;1.98)	0.77	0.794
							-3	2.32	(0.83;6.47)	0.107	0.154
							-2	5.12	(1.34;19.65)	0.017	0.033
							-1	11.51	(2.07;63.91)	0.005	0.033
							0	26.07	(2.73;248.61)	0.005	0.033
						T2DM vs. no DM	-10	0.85	(0.61;1.19)	0.353	0.435
							-9	0.88	(0.67;1.16)	0.356	0.435
							-8	0.9	(0.72;1.14)	0.386	0.455
							-7	0.93	(0.76;1.14)	0.48	0.546
							-6	0.97	(0.83;1.13)	0.68	0.723
							-5	1.03	(0.93;1.14)	0.616	0.678
							-4	1.12	(0.97;1.30)	0.134	0.185
							-3	1.28	(1.01;1.61)	0.038	0.066
							-2	1.53	(1.15;2.05)	0.004	0.033
							-1	1.9	(1.29;2.80)	0.001	0.025
							0	2.4	(1.40;4.13)	0.002	0.025
						T1DM vs. T2DM	-10	0.12	(0.02;0.67)	0.016	0.033
							-9	0.17	(0.04;0.72)	0.016	0.033
							-8	0.23	(0.07;0.76)	0.017	0.033
							-7	0.28	(0.10;0.81)	0.018	0.034
							-6	0.36	(0.16;0.82)	0.015	0.033
							-5	0.55	(0.35;0.88)	0.012	0.033
							-4	0.97	(0.53;1.79)	0.931	0.931
							-3	1.82	(0.64;5.18)	0.265	0.35
							-2	3.34	(0.85;13.20)	0.085	0.127
							-1	6.05	(1.05;34.99)	0.044	0.07
							0	10.84	(1.07;109.95)	0.044	0.07
Lactate	Performs well	Log-transformed	0.926	0.939	—	Incident DM vs. no DM	—	1.13	(1.06;1.20)	0.000258	0.000828
	Performs well	Log-transformed	0.743	0.789	—	T1DM vs. no DM	—	1.06	(0.93;1.21)	0.389	0.753
						T2DM vs. no DM	—	1.14	(1.06;1.21)	0.000118	0.001
						T1DM vs. T2DM	—	0.93	(0.82;1.06)	0.302	0.638
Inflammation
Glycoprotein acetyls	Performs well	Log-transformed	0.041	0.082	—	Incident DM vs. no DM	—	1.05	(1.02;1.08)	0.000152	0.000497
	Performs well	Log-transformed	0.048	0.111	—	T1DM vs. no DM	—	1.01	(0.96;1.07)	0.632	0.928
						T2DM vs. no DM	—	1.05	(1.03;1.08)	5.32e-05	0.000544
						T1DM vs. T2DM	—	0.96	(0.91;1.01)	0.131	0.361
Ketone bodies
Acetate	Performs well	Log-transformed	0.372	0.459	—	Incident DM vs. no DM	—	1.05	(1.01;1.10)	0.025	0.047
	Performs well	Log-transformed	0.515	0.61	—	T1DM vs. no DM	—	1.08	(0.99;1.18)	0.099	0.297
						T2DM vs. no DM	—	1.05	(1.00;1.10)	0.036	0.133
						T1DM vs. T2DM	—	1.03	(0.94;1.13)	0.532	0.861
Acetoacetate	Poor model performance	Log-transformed	0.075	0.125	—	Incident DM vs. no DM	—	1.02	(0.69;1.53)	0.909	0.921
	Poor model performance	Log-transformed	0.073	0.141	—	T1DM vs. no DM	—	0.74	(0.31;1.73)	0.482	0.822
						T2DM vs. no DM	—	1.07	(0.71;1.62)	0.748	0.993
						T1DM vs. T2DM	—	0.69	(0.29;1.62)	0.39	0.753
Acetone	Performs well	Log-transformed	0.376	0.46	—	Incident DM vs. no DM	—	0.99	(0.95;1.03)	0.567	0.654
	Performs well	Log-transformed	0.44	0.547	—	T1DM vs. no DM	—	1.02	(0.95;1.10)	0.596	0.895
						T2DM vs. no DM	—	0.99	(0.95;1.02)	0.437	0.795
						T1DM vs. T2DM	—	1.04	(0.96;1.12)	0.362	0.726
Fatty acids
Linoleic acid	Performs well	Log-transformed	0.345	0.431	—	Incident DM vs. no DM	—	1.04	(1.00;1.08)	0.08	0.128
	Performs well	Log-transformed	0.398	0.514	—	T1DM vs. no DM	—	1.02	(0.94;1.11)	0.667	0.956
						T2DM vs. no DM	—	1.04	(1.00;1.08)	0.064	0.208
						T1DM vs. T2DM	—	0.98	(0.90;1.07)	0.637	0.932
MUFAs	Performs well	Log-transformed	0.036	0.078	—	Incident DM vs. no DM	—	1.19	(1.13;1.27)	4.51e-09	7.87e-08
	Performs well	Log-transformed	0.019	0.072	—	T1DM vs. no DM	—	1.06	(0.94;1.20)	0.323	0.671
						T2DM vs. no DM	—	1.21	(1.14;1.29)	6.67e-10	2.65e-08
						T1DM vs. T2DM	—	0.88	(0.78;0.99)	0.038	0.137
Omega-6 FAs	Performs well	Log-transformed	0.316	0.406	—	Incident DM vs. no DM	—	1.03	(1.00;1.06)	0.032	0.057
	Performs well	Log-transformed	0.311	0.42	—	T1DM vs. no DM	—	1.01	(0.95;1.07)	0.799	0.993
						T2DM vs. no DM	—	1.03	(1.01;1.06)	0.019	0.081
						T1DM vs. T2DM	—	0.97	(0.92;1.03)	0.376	0.743
PUFAs	Performs well	Log-transformed	0.275	0.367	—	Incident DM vs. no DM	—	1.03	(1.00;1.06)	0.026	0.048
	Performs well	Log-transformed	0.312	0.42	—	T1DM vs. no DM	—	1.004	(0.95;1.07)	0.903	0.997
						T2DM vs. no DM	—	1.04	(1.01;1.07)	0.014	0.062
						T1DM vs. T2DM	—	0.97	(0.91;1.03)	0.281	0.615
SFAs	Performs well	Log-transformed	0.048	0.092	—	Incident DM vs. no DM	—	1.14	(1.09;1.19)	5.04e-08	4.72e-07
	Performs well	Log-transformed	0.026	0.077	—	T1DM vs. no DM	—	1.03	(0.93;1.13)	0.576	0.875
						T2DM vs. no DM	—	1.15	(1.10;1.21)	4.44e-09	1.25e-07
						T1DM vs. T2DM	—	0.89	(0.81;0.98)	0.019	0.081
Degree of unsaturation	Performs well	No transformation	0.202	0.287	—	Incident DM vs. no DM	—	0.98	(0.97;0.99)	0.003	0.008
	Performs well	No transformation	0.342	0.449	—	T1DM vs. no DM	—	1	(0.98;1.02)	0.974	0.997
						T2DM vs. no DM	—	0.98	(0.97;0.99)	0.001	0.009
						T1DM vs. T2DM	—	1.02	(1.00;1.04)	0.113	0.326
Total FAs	Performs well	Log-transformed	0.053	0.099	—	Incident DM vs. no DM	—	1.11	(1.07;1.16)	2.62e-07	2.03e-06
	Performs well	Log-transformed	0.031	0.084	—	T1DM vs. no DM	—	1.03	(0.94;1.12)	0.537	0.861
						T2DM vs. no DM	—	1.13	(1.08;1.18)	3.47e-08	7.56e-07
						T1DM vs. T2DM	—	0.91	(0.84;0.99)	0.035	0.131
Fatty acid ratios
Ratio of linoleic acid to total FAs	Performs well	No transformation	0.042	0.085	—	Incident DM vs. no DM	—	0.94	(0.92;0.96)	3.86e-08	3.95e-07
	Performs well	No transformation	0.096	0.173	—	T1DM vs. no DM	—	0.99	(0.95;1.04)	0.7	0.969
						T2DM vs. no DM	—	0.93	(0.91;0.95)	2.23e-09	6.84e-08
						T1DM vs. T2DM	—	1.06	(1.02;1.11)	0.01	0.048
Ratio of MUFAs to total FAs	Performs well	No transformation	0.043	0.085	—	Incident DM vs. no DM	—	1.07	(1.05;1.10)	1.47e-09	6.05e-08
	Performs well	No transformation	0.036	0.092	—	T1DM vs. no DM	—	1.03	(0.99;1.08)	0.162	0.418
						T2DM vs. no DM	—	1.08	(1.05;1.10)	3.26e-10	1.69e-08
						T1DM vs. T2DM	—	0.96	(0.92;1.01)	0.084	0.259
Ratio of omega-6 FAs to total FAs	Performs well	No transformation	0.023	0.056	—	Incident DM vs. no DM	—	0.93	(0.91;0.95)	2.32e-11	2.61e-09
	Performs well	No transformation	0.022	0.076	—	T1DM vs. no DM	—	0.98	(0.94;1.02)	0.341	0.702
						T2DM vs. no DM	—	0.92	(0.90;0.94)	9.9e-13	5e-10
						T1DM vs. T2DM	—	1.06	(1.02;1.11)	0.009	0.045
Ratio of PUFAs to MUFAs	Performs well	No transformation	0.043	0.085	—	Incident DM vs. no DM	—	0.88	(0.84;0.91)	4.83e-10	2.72e-08
	Performs well	No transformation	0.04	0.099	—	T1DM vs. no DM	—	0.94	(0.86;1.02)	0.161	0.418
						T2DM vs. no DM	—	0.87	(0.83;0.91)	8.48e-11	1.09e-08
						T1DM vs. T2DM	—	1.09	(1.00;1.18)	0.063	0.205
Ratio of PUFAs to total FAs	Performs well	No transformation	0.048	0.092	—	Incident DM vs. no DM	—	0.93	(0.91;0.95)	6.53e-11	4.9e-09
	Performs well	No transformation	0.041	0.099	—	T1DM vs. no DM	—	0.98	(0.93;1.02)	0.263	0.598
						T2DM vs. no DM	—	0.93	(0.91;0.95)	4.9e-12	1.1e-09
						T1DM vs. T2DM	—	1.05	(1.01;1.10)	0.02	0.082
Ratio of SFAs to total FAs	Performs well	No transformation	0.249	0.346	—	Incident DM vs. no DM	—	1.02	(1.01;1.03)	3.22e-05	0.000121
	Performs well	No transformation	0.288	0.405	—	T1DM vs. no DM	—	1	(0.98;1.02)	0.975	0.997
						T2DM vs. no DM	—	1.02	(1.01;1.03)	4.56e-06	5.81e-05
						T1DM vs. T2DM	—	0.98	(0.96;1.00)	0.027	0.105
Other lipids
Phosphatidylcholines	Performs well	Log-transformed	0.003	0.014	3	Incident DM vs. no DM	-10	0.85	(0.76;0.96)	0.009	0.023
							-9	0.88	(0.79;0.97)	0.009	0.023
							-8	0.9	(0.83;0.97)	0.009	0.023
							-7	0.92	(0.86;0.98)	0.009	0.023
							-6	0.94	(0.89;0.98)	0.01	0.023
							-5	0.95	(0.91;0.99)	0.019	0.035
							-4	0.96	(0.91;1.00)	0.056	0.087
							-3	0.96	(0.91;1.01)	0.146	0.2
							-2	0.96	(0.90;1.03)	0.264	0.323
							-1	0.96	(0.89;1.05)	0.373	0.41
							0	0.96	(0.87;1.06)	0.463	0.463
	Performs well	Log-transformed	0.034	0.091	—	T1DM vs. no DM	—	1.04	(0.95;1.13)	0.428	0.787
						T2DM vs. no DM	—	1.06	(1.02;1.11)	0.004	0.024
						T1DM vs. T2DM	—	0.97	(0.89;1.06)	0.524	0.852
Phosphoglycerides	Performs well	Log-transformed	0.022	0.056	—	Incident DM vs. no DM	—	1.08	(1.04;1.12)	3.01e-05	0.000115
	Performs well	Log-transformed	0.027	0.077	—	T1DM vs. no DM	—	1.04	(0.97;1.12)	0.293	0.628
						T2DM vs. no DM	—	1.08	(1.04;1.13)	2.01e-05	0.000226
						T1DM vs. T2DM	—	0.96	(0.89;1.04)	0.297	0.634
Ratio of triacylglycerol to phosphoglycerides	Performs well	Log-transformed	0.011	0.035	5	Incident DM vs. no DM	-10	1.07	(0.84;1.37)	0.592	0.713
							-9	1.06	(0.86;1.30)	0.585	0.713
							-8	1.06	(0.89;1.26)	0.524	0.713
							-7	1.07	(0.92;1.24)	0.395	0.713
							-6	1.06	(0.94;1.19)	0.339	0.713
							-5	1.01	(0.94;1.08)	0.857	0.857
							-4	0.94	(0.84;1.05)	0.277	0.713
							-3	0.89	(0.75;1.06)	0.186	0.713
							-2	0.87	(0.70;1.09)	0.224	0.713
							-1	0.89	(0.67;1.17)	0.401	0.713
							0	0.91	(0.62;1.34)	0.648	0.713
	Performs well	Log-transformed	0.02	0.073	—	T1DM vs. no DM	—	0.98	(0.88;1.09)	0.735	0.99
						T2DM vs. no DM	—	1.15	(1.09;1.22)	2.05e-07	3.74e-06
						T1DM vs. T2DM	—	0.85	(0.76;0.95)	0.003	0.022
Sphingomyelins	Performs well	No transformation	0.514	0.589	—	Incident DM vs. no DM	—	1.003	(0.98;1.03)	0.794	0.847
	Performs well	No transformation	0.705	0.758	—	T1DM vs. no DM	—	1	(0.95;1.05)	0.995	0.997
						T2DM vs. no DM	—	1.004	(0.98;1.03)	0.773	0.993
						T1DM vs. T2DM	—	0.996	(0.95;1.05)	0.883	0.994
Total cholines	Performs well	Log-transformed	0.094	0.15	—	Incident DM vs. no DM	—	1.05	(1.02;1.08)	0.000894	0.002
	Performs well	Log-transformed	0.109	0.187	—	T1DM vs. no DM	—	1.03	(0.97;1.10)	0.381	0.745
						T2DM vs. no DM	—	1.06	(1.02;1.09)	0.000697	0.006
						T1DM vs. T2DM	—	0.97	(0.91;1.04)	0.434	0.793
Apolipoproteins
Apolipoprotein A1	Poor model performance	Log-transformed	6.38e-11	5.18e-09	3	Incident DM vs. no DM	-10	0.81	(0.72;0.90)	0.000254	0.000254
							-9	0.84	(0.76;0.92)	0.000251	0.000254
							-8	0.86	(0.80;0.93)	0.000226	0.000254
							-7	0.89	(0.84;0.94)	0.000156	0.000215
							-6	0.9	(0.86;0.95)	6.54e-05	0.00012
							-5	0.91	(0.87;0.95)	1.85e-05	6.8e-05
							-4	0.91	(0.87;0.95)	9.52e-06	6.8e-05
							-3	0.9	(0.86;0.94)	1.4e-05	6.8e-05
							-2	0.89	(0.84;0.94)	3.11e-05	8.54e-05
							-1	0.87	(0.81;0.93)	6.47e-05	0.00012
							0	0.86	(0.79;0.93)	0.000118	0.000185
	Poor model performance	Log-transformed	1.49e-08	1.12e-06	5	T1DM vs. no DM	-10	0.7	(0.22;2.25)	0.551	0.989
							-9	0.74	(0.28;1.97)	0.55	0.989
							-8	0.78	(0.34;1.76)	0.544	0.989
							-7	0.8	(0.39;1.62)	0.534	0.989
							-6	0.84	(0.48;1.47)	0.548	0.989
							-5	0.95	(0.69;1.30)	0.748	0.996
							-4	1.09	(0.78;1.54)	0.609	0.989
							-3	1.21	(0.65;2.24)	0.543	0.989
							-2	1.23	(0.53;2.89)	0.629	0.989
							-1	1.18	(0.38;3.61)	0.777	0.996
							0	1.08	(0.25;4.77)	0.915	0.996
						T2DM vs. no DM	-10	0.69	(0.55;0.87)	0.002	0.017
							-9	0.74	(0.61;0.90)	0.002	0.017
							-8	0.78	(0.66;0.92)	0.003	0.017
							-7	0.81	(0.71;0.94)	0.004	0.023
							-6	0.84	(0.76;0.94)	0.003	0.017
							-5	0.87	(0.82;0.94)	0.000132	0.004
							-4	0.91	(0.83;1.00)	0.041	0.191
							-3	0.96	(0.83;1.10)	0.546	0.989
							-2	1.02	(0.85;1.23)	0.804	0.996
							-1	1.11	(0.87;1.42)	0.404	0.989
							0	1.21	(0.86;1.69)	0.265	0.989
						T1DM vs. T2DM	-10	1.01	(0.31;3.31)	0.986	0.996
							-9	1.01	(0.37;2.72)	0.988	0.996
							-8	0.997	(0.43;2.29)	0.994	0.996
							-7	0.98	(0.48;2.02)	0.957	0.996
							-6	0.999	(0.57;1.76)	0.996	0.996
							-5	1.09	(0.79;1.50)	0.612	0.989
							-4	1.2	(0.84;1.71)	0.306	0.989
							-3	1.27	(0.67;2.38)	0.465	0.989
							-2	1.2	(0.50;2.88)	0.675	0.996
							-1	1.06	(0.34;3.34)	0.921	0.996
							0	0.9	(0.20;4.08)	0.887	0.996
Apolipoprotein B	Poor model performance	No transformation	0.002	0.007	3	Incident DM vs. no DM	-10	1.02	(0.94;1.11)	0.66	0.66
							-9	1.02	(0.95;1.09)	0.659	0.66
							-8	1.01	(0.96;1.07)	0.641	0.66
							-7	1.01	(0.97;1.06)	0.579	0.66
							-6	1.01	(0.98;1.05)	0.438	0.66
							-5	1.02	(0.99;1.05)	0.247	0.454
							-4	1.03	(0.99;1.06)	0.126	0.276
							-3	1.03	(1.00;1.07)	0.082	0.224
							-2	1.04	(1.00;1.10)	0.068	0.224
							-1	1.06	(1.00;1.12)	0.063	0.224
							0	1.07	(1.00;1.14)	0.061	0.224
	Poor model performance	No transformation	0.007	0.033	3	T1DM vs. no DM	-10	1.13	(0.82;1.55)	0.455	0.605
							-9	1.11	(0.85;1.44)	0.455	0.605
							-8	1.09	(0.88;1.35)	0.449	0.605
							-7	1.07	(0.90;1.27)	0.429	0.605
							-6	1.07	(0.92;1.23)	0.384	0.605
							-5	1.07	(0.94;1.22)	0.322	0.605
							-4	1.08	(0.94;1.24)	0.272	0.605
							-3	1.1	(0.94;1.28)	0.244	0.605
							-2	1.12	(0.93;1.34)	0.232	0.605
							-1	1.14	(0.92;1.42)	0.227	0.605
							0	1.17	(0.91;1.50)	0.225	0.605
						T2DM vs. no DM	-10	1.01	(0.93;1.10)	0.779	0.779
							-9	1.01	(0.94;1.09)	0.777	0.779
							-8	1.01	(0.95;1.07)	0.76	0.779
							-7	1.01	(0.96;1.06)	0.7	0.769
							-6	1.01	(0.97;1.05)	0.555	0.632
							-5	1.02	(0.98;1.05)	0.343	0.605
							-4	1.02	(0.99;1.06)	0.189	0.605
							-3	1.03	(0.99;1.07)	0.125	0.605
							-2	1.04	(0.99;1.09)	0.103	0.605
							-1	1.05	(0.99;1.11)	0.094	0.605
							0	1.06	(0.99;1.14)	0.09	0.605
						T1DM vs. T2DM	-10	1.11	(0.81;1.54)	0.513	0.605
							-9	1.09	(0.84;1.43)	0.513	0.605
							-8	1.08	(0.86;1.34)	0.511	0.605
							-7	1.06	(0.89;1.27)	0.503	0.605
							-6	1.05	(0.91;1.22)	0.485	0.605
							-5	1.05	(0.92;1.20)	0.463	0.605
							-4	1.06	(0.92;1.21)	0.449	0.605
							-3	1.06	(0.91;1.25)	0.448	0.605
							-2	1.07	(0.89;1.29)	0.452	0.605
							-1	1.09	(0.87;1.35)	0.458	0.605
							0	1.1	(0.85;1.42)	0.463	0.605
Ratio of apolipoprotein B to apolipoprotein A1	Poor model performance	Log-transformed	6.91e-11	5.18e-09	5	Incident DM vs. no DM	-10	1.48	(1.05;2.07)	0.024	0.06
							-9	1.38	(1.04;1.83)	0.024	0.06
							-8	1.3	(1.03;1.65)	0.027	0.06
							-7	1.25	(1.02;1.53)	0.035	0.065
							-6	1.2	(1.02;1.41)	0.024	0.06
							-5	1.16	(1.05;1.28)	0.003	0.031
							-4	1.12	(0.98;1.28)	0.087	0.136
							-3	1.07	(0.87;1.32)	0.535	0.654
							-2	0.997	(0.76;1.31)	0.98	0.98
							-1	0.91	(0.64;1.31)	0.622	0.684
							0	0.83	(0.51;1.36)	0.461	0.634
	Poor model performance	Log-transformed	4.96e-09	5.58e-07	5	T1DM vs. no DM	-10	1.35	(0.24;7.67)	0.735	0.989
							-9	1.28	(0.30;5.48)	0.736	0.989
							-8	1.23	(0.36;4.16)	0.739	0.989
							-7	1.19	(0.41;3.43)	0.746	0.989
							-6	1.14	(0.50;2.61)	0.754	0.989
							-5	1.07	(0.67;1.71)	0.776	0.989
							-4	1.01	(0.60;1.70)	0.965	0.989
							-3	1.01	(0.40;2.55)	0.989	0.989
							-2	1.09	(0.30;3.90)	0.899	0.989
							-1	1.25	(0.23;6.68)	0.795	0.989
							0	1.48	(0.16;13.51)	0.728	0.989
						T2DM vs. no DM	-10	1.48	(1.05;2.09)	0.025	0.19
							-9	1.39	(1.04;1.85)	0.025	0.19
							-8	1.31	(1.03;1.66)	0.029	0.19
							-7	1.25	(1.01;1.54)	0.037	0.206
							-6	1.2	(1.02;1.42)	0.025	0.19
							-5	1.17	(1.06;1.29)	0.003	0.088
							-4	1.13	(0.99;1.30)	0.079	0.371
							-3	1.07	(0.87;1.33)	0.517	0.989
							-2	0.99	(0.75;1.31)	0.957	0.989
							-1	0.9	(0.62;1.29)	0.561	0.989
							0	0.8	(0.49;1.33)	0.392	0.989
						T1DM vs. T2DM	-10	0.91	(0.16;5.34)	0.918	0.989
							-9	0.93	(0.21;4.05)	0.918	0.989
							-8	0.94	(0.27;3.25)	0.924	0.989
							-7	0.95	(0.32;2.81)	0.933	0.989
							-6	0.95	(0.41;2.21)	0.903	0.989
							-5	0.92	(0.57;1.47)	0.715	0.989
							-4	0.89	(0.52;1.53)	0.682	0.989
							-3	0.94	(0.36;2.43)	0.893	0.989
							-2	1.09	(0.30;4.04)	0.892	0.989
							-1	1.39	(0.25;7.72)	0.706	0.989
							0	1.84	(0.19;17.74)	0.597	0.989
Cholesterol
HDL cholesterol	Performs well	No transformation	1.43e-06	2.29e-05	3	Incident DM vs. no DM	-10	0.97	(0.90;1.03)	0.287	0.287
							-9	0.97	(0.92;1.03)	0.285	0.287
							-8	0.98	(0.93;1.02)	0.269	0.287
							-7	0.98	(0.94;1.01)	0.215	0.287
							-6	0.98	(0.95;1.01)	0.115	0.181
							-5	0.97	(0.95;1.00)	0.032	0.059
							-4	0.97	(0.94;0.99)	0.007	0.016
							-3	0.96	(0.93;0.99)	0.003	0.008
							-2	0.95	(0.91;0.98)	0.002	0.008
							-1	0.93	(0.89;0.98)	0.002	0.008
							0	0.92	(0.88;0.97)	0.002	0.008
	Performs well	No transformation	1.65e-05	0.000265	3	T1DM vs. no DM	-10	0.97	(0.76;1.24)	0.809	0.965
							-9	0.98	(0.79;1.20)	0.808	0.965
							-8	0.98	(0.83;1.16)	0.802	0.965
							-7	0.98	(0.86;1.12)	0.779	0.965
							-6	0.98	(0.88;1.10)	0.725	0.965
							-5	0.98	(0.88;1.08)	0.639	0.965
							-4	0.97	(0.87;1.08)	0.554	0.965
							-3	0.96	(0.85;1.08)	0.495	0.965
							-2	0.95	(0.83;1.09)	0.46	0.965
							-1	0.94	(0.80;1.10)	0.44	0.965
							0	0.93	(0.77;1.12)	0.428	0.965
						T2DM vs. no DM	-10	0.96	(0.90;1.03)	0.294	0.881
							-9	0.97	(0.92;1.03)	0.292	0.881
							-8	0.98	(0.93;1.02)	0.275	0.881
							-7	0.98	(0.94;1.01)	0.222	0.881
							-6	0.98	(0.95;1.01)	0.122	0.577
							-5	0.97	(0.95;1.00)	0.036	0.2
							-4	0.97	(0.94;0.99)	0.009	0.058
							-3	0.96	(0.93;0.99)	0.004	0.03
							-2	0.95	(0.91;0.98)	0.003	0.028
							-1	0.93	(0.89;0.98)	0.002	0.028
							0	0.92	(0.88;0.97)	0.002	0.028
						T1DM vs. T2DM	-10	1.01	(0.78;1.29)	0.965	0.965
							-9	1.005	(0.82;1.24)	0.965	0.965
							-8	1.004	(0.85;1.19)	0.965	0.965
							-7	1.003	(0.87;1.15)	0.964	0.965
							-6	1.003	(0.89;1.12)	0.963	0.965
							-5	1.003	(0.90;1.11)	0.962	0.965
							-4	1.003	(0.90;1.12)	0.961	0.965
							-3	1.003	(0.89;1.13)	0.961	0.965
							-2	1.003	(0.87;1.16)	0.962	0.965
							-1	1.004	(0.85;1.19)	0.963	0.965
							0	1.004	(0.83;1.22)	0.963	0.965
LDL cholesterol	Poor model performance	Log-transformed	0.005	0.02	3	Incident DM vs. no DM	-10	1.05	(0.92;1.20)	0.46	0.46
							-9	1.04	(0.93;1.17)	0.46	0.46
							-8	1.04	(0.95;1.13)	0.452	0.46
							-7	1.03	(0.96;1.11)	0.428	0.46
							-6	1.03	(0.97;1.09)	0.373	0.46
							-5	1.03	(0.98;1.08)	0.301	0.46
							-4	1.03	(0.98;1.09)	0.261	0.46
							-3	1.04	(0.97;1.10)	0.261	0.46
							-2	1.04	(0.97;1.13)	0.274	0.46
							-1	1.05	(0.96;1.16)	0.288	0.46
							0	1.06	(0.95;1.19)	0.301	0.46
	Poor model performance	Log-transformed	0.023	0.076	—	T1DM vs. no DM	—	1.01	(0.92;1.12)	0.83	0.993
						T2DM vs. no DM	—	0.99	(0.95;1.04)	0.801	0.993
						T1DM vs. T2DM	—	1.02	(0.92;1.12)	0.737	0.99
Clinical LDL cholesterol	Poor model performance	Log-transformed	0.000219	0.001	5	Incident DM vs. no DM	-10	0.96	(0.69;1.34)	0.819	0.825
							-9	0.97	(0.73;1.28)	0.814	0.825
							-8	0.97	(0.76;1.22)	0.773	0.825
							-7	0.96	(0.78;1.18)	0.693	0.825
							-6	0.98	(0.84;1.15)	0.8	0.825
							-5	1.05	(0.95;1.17)	0.305	0.825
							-4	1.16	(1.00;1.34)	0.057	0.45
							-3	1.23	(0.97;1.55)	0.082	0.45
							-2	1.22	(0.91;1.64)	0.175	0.642
							-1	1.15	(0.79;1.69)	0.461	0.825
							0	1.06	(0.62;1.81)	0.825	0.825
	Poor model performance	Log-transformed	0.004	0.021	5	T1DM vs. no DM	-10	0.77	(0.13;4.51)	0.777	0.918
							-9	0.81	(0.19;3.52)	0.775	0.918
							-8	0.83	(0.24;2.86)	0.763	0.918
							-7	0.83	(0.28;2.46)	0.739	0.918
							-6	0.87	(0.38;2.03)	0.755	0.918
							-5	1.01	(0.63;1.62)	0.965	0.965
							-4	1.22	(0.68;2.22)	0.504	0.918
							-3	1.44	(0.51;4.08)	0.489	0.918
							-2	1.56	(0.39;6.21)	0.526	0.918
							-1	1.58	(0.27;9.35)	0.613	0.918
							0	1.55	(0.15;16.08)	0.714	0.918
						T2DM vs. no DM	-10	0.97	(0.69;1.37)	0.865	0.918
							-9	0.97	(0.73;1.30)	0.861	0.918
							-8	0.97	(0.77;1.24)	0.821	0.918
							-7	0.97	(0.78;1.19)	0.746	0.918
							-6	0.99	(0.84;1.16)	0.855	0.918
							-5	1.06	(0.95;1.17)	0.304	0.918
							-4	1.15	(0.99;1.34)	0.073	0.918
							-3	1.22	(0.96;1.55)	0.106	0.918
							-2	1.21	(0.89;1.63)	0.218	0.918
							-1	1.13	(0.77;1.68)	0.53	0.918
							0	1.04	(0.60;1.80)	0.89	0.918
						T1DM vs. T2DM	-10	0.8	(0.13;4.79)	0.805	0.918
							-9	0.83	(0.19;3.70)	0.805	0.918
							-8	0.85	(0.24;3.00)	0.8	0.918
							-7	0.86	(0.29;2.59)	0.79	0.918
							-6	0.89	(0.38;2.10)	0.785	0.918
							-5	0.96	(0.59;1.55)	0.859	0.918
							-4	1.06	(0.58;1.96)	0.844	0.918
							-3	1.18	(0.41;3.43)	0.755	0.918
							-2	1.3	(0.32;5.31)	0.719	0.918
							-1	1.39	(0.23;8.58)	0.719	0.918
							0	1.49	(0.13;16.45)	0.745	0.918
VLDL cholesterol	Performs well	Log-transformed	0.742	0.78	—	Incident DM vs. no DM	—	1.07	(1.02;1.12)	0.004	0.01
	Performs well	Log-transformed	0.693	0.751	—	T1DM vs. no DM	—	1.01	(0.91;1.11)	0.899	0.997
						T2DM vs. no DM	—	1.08	(1.03;1.14)	0.002	0.012
						T1DM vs. T2DM	—	0.93	(0.84;1.03)	0.165	0.422
Remnant cholesterol (non-HDL, non-LDL -cholesterol)	Poor model performance	Log-transformed	0.007	0.026	3	Incident DM vs. no DM	-10	1.04	(0.92;1.17)	0.574	0.574
							-9	1.03	(0.93;1.14)	0.573	0.574
							-8	1.02	(0.94;1.11)	0.565	0.574
							-7	1.02	(0.96;1.09)	0.535	0.574
							-6	1.02	(0.97;1.07)	0.468	0.574
							-5	1.02	(0.98;1.07)	0.371	0.574
							-4	1.03	(0.98;1.07)	0.302	0.574
							-3	1.03	(0.98;1.09)	0.281	0.574
							-2	1.04	(0.97;1.11)	0.281	0.574
							-1	1.05	(0.96;1.14)	0.288	0.574
							0	1.05	(0.96;1.16)	0.295	0.574
	Poor model performance	Log-transformed	0.025	0.076	—	T1DM vs. no DM	—	1.01	(0.92;1.10)	0.871	0.993
						T2DM vs. no DM	—	1.03	(0.98;1.07)	0.237	0.554
						T1DM vs. T2DM	—	0.98	(0.90;1.07)	0.679	0.961
Total cholesterol minus HDL-C	Poor model performance	Log-transformed	0.006	0.022	3	Incident DM vs. no DM	-10	1.04	(0.92;1.18)	0.52	0.52
							-9	1.04	(0.93;1.15)	0.519	0.52
							-8	1.03	(0.94;1.12)	0.511	0.52
							-7	1.02	(0.96;1.10)	0.484	0.52
							-6	1.02	(0.97;1.08)	0.422	0.52
							-5	1.02	(0.98;1.07)	0.336	0.52
							-4	1.03	(0.98;1.08)	0.281	0.52
							-3	1.03	(0.98;1.10)	0.268	0.52
							-2	1.04	(0.97;1.12)	0.275	0.52
							-1	1.05	(0.96;1.14)	0.284	0.52
							0	1.06	(0.95;1.17)	0.294	0.52
	Poor model performance	Log-transformed	0.023	0.076	—	T1DM vs. no DM	—	1.01	(0.92;1.11)	0.844	0.993
						T2DM vs. no DM	—	1.01	(0.97;1.06)	0.626	0.925
						T1DM vs. T2DM	—	0.998	(0.91;1.09)	0.968	0.997
Total cholesterol	Performs well	No transformation	0.088	0.143	—	Incident DM vs. no DM	—	0.998	(0.97;1.03)	0.871	0.895
	Performs well	No transformation	0.23	0.335	—	T1DM vs. no DM	—	0.99	(0.93;1.06)	0.785	0.993
						T2DM vs. no DM	—	0.998	(0.97;1.03)	0.916	0.997
						T1DM vs. T2DM	—	0.99	(0.93;1.06)	0.824	0.993
Cholesteryl esters
Cholesteryl esters in HDL	Performs well	No transformation	5.48e-07	1.23e-05	3	Incident DM vs. no DM	-10	0.98	(0.92;1.03)	0.362	0.362
							-9	0.98	(0.94;1.02)	0.36	0.362
							-8	0.98	(0.95;1.02)	0.339	0.362
							-7	0.98	(0.96;1.01)	0.272	0.362
							-6	0.98	(0.96;1.01)	0.145	0.227
							-5	0.98	(0.96;1.00)	0.038	0.069
							-4	0.97	(0.95;0.99)	0.007	0.015
							-3	0.96	(0.94;0.99)	0.002	0.006
							-2	0.95	(0.93;0.98)	0.001	0.005
							-1	0.94	(0.91;0.98)	0.001	0.005
							0	0.93	(0.90;0.97)	0.001	0.005
	Performs well	No transformation	6.71e-06	0.000137	3	T1DM vs. no DM	-10	0.96	(0.78;1.17)	0.657	0.835
							-9	0.96	(0.82;1.14)	0.656	0.835
							-8	0.97	(0.85;1.11)	0.649	0.835
							-7	0.97	(0.87;1.08)	0.623	0.835
							-6	0.97	(0.89;1.07)	0.563	0.835
							-5	0.97	(0.89;1.05)	0.471	0.835
							-4	0.96	(0.89;1.05)	0.386	0.821
							-3	0.95	(0.87;1.05)	0.332	0.821
							-2	0.94	(0.84;1.05)	0.303	0.821
							-1	0.93	(0.82;1.06)	0.287	0.821
							0	0.92	(0.79;1.07)	0.277	0.821
						T2DM vs. no DM	-10	0.98	(0.92;1.03)	0.398	0.821
							-9	0.98	(0.94;1.03)	0.396	0.821
							-8	0.98	(0.95;1.02)	0.375	0.821
							-7	0.98	(0.96;1.01)	0.305	0.821
							-6	0.98	(0.96;1.01)	0.171	0.806
							-5	0.98	(0.96;1.00)	0.05	0.273
							-4	0.97	(0.95;0.99)	0.01	0.068
							-3	0.96	(0.94;0.99)	0.003	0.029
							-2	0.96	(0.93;0.98)	0.002	0.023
							-1	0.94	(0.91;0.98)	0.002	0.023
							0	0.93	(0.90;0.97)	0.002	0.023
						T1DM vs. T2DM	-10	0.98	(0.80;1.20)	0.835	0.835
							-9	0.98	(0.83;1.16)	0.835	0.835
							-8	0.99	(0.86;1.13)	0.834	0.835
							-7	0.99	(0.88;1.10)	0.832	0.835
							-6	0.99	(0.90;1.09)	0.827	0.835
							-5	0.99	(0.91;1.08)	0.821	0.835
							-4	0.99	(0.91;1.08)	0.818	0.835
							-3	0.99	(0.90;1.09)	0.82	0.835
							-2	0.99	(0.88;1.11)	0.823	0.835
							-1	0.99	(0.86;1.13)	0.826	0.835
							0	0.98	(0.84;1.15)	0.829	0.835
Cholesteryl esters in LDL	Performs well	No transformation	0.014	0.043	3	Incident DM vs. no DM	-10	1.01	(0.90;1.14)	0.812	0.812
							-9	1.01	(0.92;1.12)	0.811	0.812
							-8	1.01	(0.93;1.09)	0.794	0.812
							-7	1.01	(0.95;1.08)	0.737	0.812
							-6	1.01	(0.96;1.07)	0.597	0.812
							-5	1.02	(0.98;1.07)	0.388	0.712
							-4	1.03	(0.98;1.08)	0.232	0.511
							-3	1.04	(0.98;1.10)	0.166	0.458
							-2	1.05	(0.98;1.13)	0.143	0.458
							-1	1.07	(0.98;1.16)	0.134	0.458
							0	1.08	(0.98;1.19)	0.13	0.458
	Performs well	No transformation	0.057	0.118	—	T1DM vs. no DM	—	1	(0.93;1.07)	0.992	0.997
						T2DM vs. no DM	—	1.003	(0.97;1.04)	0.849	0.993
						T1DM vs. T2DM	—	0.997	(0.92;1.07)	0.934	0.997
Cholesteryl esters in VLDL	Performs well	Log-transformed	0.581	0.647	—	Incident DM vs. no DM	—	1.05	(1.01;1.10)	0.026	0.048
	Performs well	Log-transformed	0.618	0.689	—	T1DM vs. no DM	—	1.01	(0.91;1.11)	0.919	0.997
						T2DM vs. no DM	—	1.06	(1.01;1.11)	0.013	0.059
						T1DM vs. T2DM	—	0.95	(0.86;1.04)	0.27	0.603
Total esterified cholesterol	Poor model performance	Log-transformed	0.065	0.112	—	Incident DM vs. no DM	—	0.99	(0.96;1.03)	0.71	0.791
	Poor model performance	Log-transformed	0.181	0.275	—	T1DM vs. no DM	—	1.002	(0.93;1.08)	0.959	0.997
						T2DM vs. no DM	—	0.99	(0.96;1.03)	0.784	0.993
						T1DM vs. T2DM	—	1.01	(0.93;1.09)	0.855	0.993
Free cholesterol
Free cholesterol in HDL	Performs well	No transformation	0.000258	0.001	3	Incident DM vs. no DM	-10	0.99	(0.98;1.00)	0.132	0.132
							-9	0.99	(0.98;1.00)	0.131	0.132
							-8	0.99	(0.98;1.00)	0.125	0.132
							-7	0.99	(0.99;1.00)	0.105	0.132
							-6	0.99	(0.99;1.00)	0.068	0.107
							-5	0.99	(0.99;1.00)	0.034	0.063
							-4	0.99	(0.99;1.00)	0.021	0.063
							-3	0.99	(0.99;1.00)	0.021	0.063
							-2	0.99	(0.98;1.00)	0.025	0.063
							-1	0.99	(0.98;1.00)	0.03	0.063
							0	0.99	(0.98;1.00)	0.034	0.063
	Performs well	No transformation	0.001	0.008	3	T1DM vs. no DM	-10	1.01	(0.96;1.07)	0.576	0.7
							-9	1.01	(0.97;1.06)	0.576	0.7
							-8	1.01	(0.98;1.05)	0.576	0.7
							-7	1.01	(0.98;1.04)	0.576	0.7
							-6	1.01	(0.98;1.03)	0.58	0.7
							-5	1.01	(0.98;1.03)	0.594	0.7
							-4	1.01	(0.98;1.03)	0.62	0.705
							-3	1.01	(0.98;1.03)	0.65	0.71
							-2	1.01	(0.98;1.04)	0.676	0.71
							-1	1.01	(0.97;1.04)	0.695	0.71
							0	1.01	(0.97;1.05)	0.71	0.71
						T2DM vs. no DM	-10	0.99	(0.97;1.00)	0.091	0.274
							-9	0.99	(0.98;1.00)	0.091	0.274
							-8	0.99	(0.98;1.00)	0.086	0.274
							-7	0.99	(0.99;1.00)	0.071	0.274
							-6	0.99	(0.99;1.00)	0.044	0.208
							-5	0.99	(0.99;1.00)	0.021	0.132
							-4	0.99	(0.99;1.00)	0.013	0.132
							-3	0.99	(0.99;1.00)	0.013	0.132
							-2	0.99	(0.98;1.00)	0.016	0.132
							-1	0.99	(0.98;1.00)	0.02	0.132
							0	0.99	(0.98;1.00)	0.024	0.132
						T1DM vs. T2DM	-10	1.03	(0.97;1.08)	0.319	0.487
							-9	1.02	(0.98;1.07)	0.318	0.487
							-8	1.02	(0.98;1.06)	0.317	0.487
							-7	1.01	(0.99;1.04)	0.311	0.487
							-6	1.01	(0.99;1.04)	0.299	0.487
							-5	1.01	(0.99;1.03)	0.287	0.487
							-4	1.01	(0.99;1.04)	0.285	0.487
							-3	1.01	(0.99;1.04)	0.293	0.487
							-2	1.02	(0.99;1.05)	0.305	0.487
							-1	1.02	(0.98;1.06)	0.316	0.487
							0	1.02	(0.98;1.06)	0.325	0.487
Free cholesterol in LDL	Poor model performance	Log-transformed	0.000319	0.002	5	Incident DM vs. no DM	-10	0.95	(0.71;1.28)	0.75	0.75
			0.000319				-9	0.96	(0.75;1.22)	0.744	0.75
			0.000319				-8	0.96	(0.78;1.18)	0.697	0.75
			0.000319				-7	0.95	(0.80;1.14)	0.608	0.75
			0.000319				-6	0.97	(0.85;1.12)	0.714	0.75
			0.000319				-5	1.05	(0.96;1.15)	0.288	0.75
			0.000319				-4	1.15	(1.01;1.31)	0.037	0.269
			0.000319				-3	1.23	(1.00;1.51)	0.049	0.269
			0.000319				-2	1.23	(0.95;1.59)	0.11	0.404
			0.000319				-1	1.18	(0.84;1.65)	0.348	0.75
			0.000319				0	1.09	(0.68;1.75)	0.712	0.75
	Poor model performance	Log-transformed	0.005	0.026	5	T1DM vs. no DM	-10	0.75	(0.16;3.49)	0.71	0.938
							-9	0.78	(0.22;2.84)	0.708	0.938
							-8	0.81	(0.27;2.39)	0.697	0.938
							-7	0.82	(0.32;2.11)	0.674	0.938
							-6	0.87	(0.41;1.81)	0.702	0.938
							-5	1.02	(0.67;1.54)	0.94	0.94
							-4	1.24	(0.73;2.11)	0.428	0.938
							-3	1.43	(0.57;3.61)	0.445	0.938
							-2	1.47	(0.43;4.98)	0.536	0.938
							-1	1.37	(0.29;6.56)	0.695	0.938
							0	1.21	(0.15;9.58)	0.854	0.938
						T2DM vs. no DM	-10	0.96	(0.72;1.30)	0.806	0.938
							-9	0.97	(0.76;1.24)	0.801	0.938
							-8	0.97	(0.79;1.19)	0.755	0.938
							-7	0.96	(0.80;1.15)	0.668	0.938
							-6	0.98	(0.85;1.13)	0.772	0.938
							-5	1.05	(0.96;1.15)	0.296	0.938
							-4	1.15	(1.00;1.31)	0.051	0.938
							-3	1.22	(0.99;1.51)	0.066	0.938
							-2	1.22	(0.94;1.59)	0.135	0.938
							-1	1.17	(0.83;1.65)	0.378	0.938
							0	1.09	(0.67;1.77)	0.724	0.938
						T1DM vs. T2DM	-10	0.77	(0.16;3.72)	0.749	0.938
							-9	0.81	(0.22;3.00)	0.749	0.938
							-8	0.83	(0.28;2.51)	0.745	0.938
							-7	0.85	(0.32;2.23)	0.739	0.938
							-6	0.88	(0.42;1.88)	0.748	0.938
							-5	0.97	(0.63;1.48)	0.881	0.938
							-4	1.08	(0.63;1.87)	0.779	0.938
							-3	1.18	(0.46;3.03)	0.738	0.938
							-2	1.2	(0.35;4.18)	0.772	0.938
							-1	1.17	(0.24;5.82)	0.847	0.938
							0	1.11	(0.13;9.26)	0.921	0.94
Free cholesterol in VLDL	Performs well	Log-transformed	0.528	0.6	—	Incident DM vs. no DM	—	1.1	(1.04;1.16)	0.000354	0.001
	Performs well	Log-transformed	0.53	0.623	—	T1DM vs. no DM	—	1.01	(0.90;1.13)	0.869	0.993
						T2DM vs. no DM	—	1.11	(1.05;1.17)	0.000109	0.001
						T1DM vs. T2DM	—	0.91	(0.81;1.01)	0.088	0.269
Total free cholesterol	Performs well	No transformation	0.087	0.141	—	Incident DM vs. no DM	—	1.01	(0.98;1.04)	0.553	0.641
	Performs well	No transformation	0.215	0.316	—	T1DM vs. no DM	—	0.99	(0.93;1.06)	0.828	0.993
						T2DM vs. no DM	—	1.01	(0.98;1.04)	0.479	0.822
						T1DM vs. T2DM	—	0.98	(0.92;1.05)	0.576	0.875
Phospholipids
Phospholipids in HDL	Performs well	Log-transformed	3.27e-05	0.000272	3	Incident DM vs. no DM	-10	0.9	(0.83;0.97)	0.009	0.012
							-9	0.91	(0.85;0.98)	0.009	0.012
							-8	0.93	(0.88;0.98)	0.009	0.012
							-7	0.94	(0.90;0.98)	0.007	0.012
							-6	0.95	(0.92;0.98)	0.004	0.012
							-5	0.95	(0.93;0.98)	0.003	0.012
							-4	0.95	(0.92;0.98)	0.003	0.012
							-3	0.95	(0.91;0.98)	0.005	0.012
							-2	0.94	(0.90;0.99)	0.01	0.012
							-1	0.93	(0.88;0.99)	0.016	0.017
							0	0.93	(0.87;0.99)	0.022	0.022
	Performs well	Log-transformed	0.000132	0.001	3	T1DM vs. no DM	-10	1.09	(0.80;1.47)	0.598	0.691
			0.000132				-9	1.07	(0.83;1.38)	0.598	0.691
			0.000132				-8	1.06	(0.86;1.30)	0.597	0.691
			0.000132				-7	1.05	(0.89;1.24)	0.596	0.691
			0.000132				-6	1.04	(0.90;1.19)	0.596	0.691
			0.000132				-5	1.03	(0.91;1.17)	0.602	0.691
			0.000132				-4	1.03	(0.91;1.18)	0.619	0.691
			0.000132				-3	1.04	(0.89;1.20)	0.642	0.691
			0.000132				-2	1.04	(0.87;1.24)	0.662	0.691
			0.000132				-1	1.05	(0.85;1.29)	0.678	0.691
			0.000132				0	1.05	(0.83;1.34)	0.691	0.691
			0.000132			T2DM vs. no DM	-10	0.89	(0.82;0.96)	0.005	0.021
			0.000132				-9	0.91	(0.85;0.97)	0.005	0.021
			0.000132				-8	0.92	(0.87;0.98)	0.005	0.021
			0.000132				-7	0.94	(0.90;0.98)	0.004	0.021
			0.000132				-6	0.95	(0.91;0.98)	0.002	0.021
			0.000132				-5	0.95	(0.92;0.98)	0.001	0.021
			0.000132				-4	0.95	(0.92;0.98)	0.001	0.021
			0.000132				-3	0.94	(0.91;0.98)	0.003	0.021
			0.000132				-2	0.94	(0.89;0.98)	0.006	0.022
			0.000132				-1	0.93	(0.88;0.98)	0.01	0.032
			0.000132				0	0.92	(0.86;0.98)	0.014	0.043
			0.000132			T1DM vs. T2DM	-10	1.22	(0.89;1.67)	0.207	0.391
			0.000132				-9	1.18	(0.91;1.53)	0.207	0.391
			0.000132				-8	1.15	(0.93;1.42)	0.206	0.391
			0.000132				-7	1.12	(0.94;1.32)	0.204	0.391
			0.000132				-6	1.1	(0.95;1.26)	0.2	0.391
			0.000132				-5	1.09	(0.96;1.24)	0.201	0.391
			0.000132				-4	1.09	(0.95;1.25)	0.213	0.391
			0.000132				-3	1.1	(0.94;1.28)	0.234	0.407
			0.000132				-2	1.11	(0.93;1.33)	0.256	0.422
			0.000132				-1	1.13	(0.91;1.39)	0.274	0.431
			0.000132				0	1.14	(0.89;1.46)	0.289	0.434
Phospholipids in LDL	Poor model performance	Log-transformed	0.065	0.112	—	Incident DM vs. no DM	—	0.99	(0.96;1.03)	0.771	0.826
	Poor model performance	Log-transformed	0.171	0.264	—	T1DM vs. no DM	—	0.97	(0.89;1.06)	0.513	0.846
						T2DM vs. no DM	—	1	(0.96;1.04)	0.987	0.997
						T1DM vs. T2DM	—	0.97	(0.89;1.06)	0.507	0.844
Phospholipids in VLDL	Performs well	Log-transformed	0.361	0.449	—	Incident DM vs. no DM	—	1.12	(1.06;1.19)	2.47e-05	0.000103
	Performs well	Log-transformed	0.309	0.42	—	T1DM vs. no DM	—	1.01	(0.90;1.13)	0.91	0.997
						T2DM vs. no DM	—	1.14	(1.08;1.21)	3.95e-06	5.23e-05
						T1DM vs. T2DM	—	0.88	(0.79;0.99)	0.033	0.126
Total phospholipids in lipoprotein particles	Performs well	Log-transformed	0.764	0.796	—	Incident DM vs. no DM	—	1.03	(1.00;1.06)	0.03	0.054
	Performs well	Log-transformed	0.595	0.676	—	T1DM vs. no DM	—	0.99	(0.93;1.05)	0.725	0.99
						T2DM vs. no DM	—	1.04	(1.01;1.07)	0.011	0.053
						T1DM vs. T2DM	—	0.95	(0.90;1.01)	0.115	0.328
Total lipids
Total lipids in HDL	Performs well	No transformation	2.99e-05	0.000265	3	Incident DM vs. no DM	-10	0.89	(0.79;1.01)	0.064	0.064
							-9	0.91	(0.82;1.01)	0.064	0.064
							-8	0.92	(0.85;1.00)	0.06	0.064
							-7	0.94	(0.88;1.00)	0.049	0.064
							-6	0.94	(0.90;0.99)	0.03	0.047
							-5	0.94	(0.90;0.99)	0.014	0.034
							-4	0.94	(0.89;0.98)	0.009	0.034
							-3	0.93	(0.88;0.98)	0.01	0.034
							-2	0.92	(0.85;0.98)	0.012	0.034
							-1	0.9	(0.83;0.98)	0.016	0.034
							0	0.89	(0.80;0.98)	0.019	0.035
	Performs well	No transformation	0.002	0.014	5	T1DM vs. no DM	-10	0.66	(0.19;2.35)	0.522	0.845
							-9	0.71	(0.24;2.04)	0.521	0.845
							-8	0.74	(0.30;1.81)	0.513	0.845
							-7	0.76	(0.35;1.67)	0.497	0.845
							-6	0.81	(0.44;1.50)	0.508	0.845
							-5	0.95	(0.68;1.34)	0.769	0.875
							-4	1.16	(0.75;1.80)	0.5	0.845
							-3	1.39	(0.65;2.98)	0.393	0.845
							-2	1.55	(0.57;4.24)	0.39	0.845
							-1	1.64	(0.45;5.94)	0.454	0.845
							0	1.67	(0.31;9.14)	0.553	0.845
						T2DM vs. no DM	-10	0.84	(0.66;1.07)	0.152	0.845
							-9	0.86	(0.71;1.06)	0.153	0.845
							-8	0.89	(0.75;1.05)	0.164	0.845
							-7	0.91	(0.78;1.05)	0.188	0.845
							-6	0.92	(0.82;1.03)	0.155	0.845
							-5	0.93	(0.86;1.00)	0.058	0.845
							-4	0.94	(0.84;1.05)	0.295	0.845
							-3	0.95	(0.80;1.14)	0.603	0.845
							-2	0.97	(0.79;1.21)	0.813	0.895
							-1	0.999	(0.75;1.33)	0.994	0.994
							0	1.03	(0.69;1.52)	0.896	0.937
						T1DM vs. T2DM	-10	0.79	(0.22;2.86)	0.717	0.845
							-9	0.82	(0.28;2.41)	0.715	0.845
							-8	0.84	(0.34;2.08)	0.7	0.845
							-7	0.84	(0.38;1.86)	0.671	0.845
							-6	0.88	(0.48;1.64)	0.698	0.845
							-5	1.02	(0.72;1.45)	0.909	0.937
							-4	1.23	(0.79;1.94)	0.359	0.845
							-3	1.46	(0.67;3.18)	0.342	0.845
							-2	1.59	(0.57;4.45)	0.373	0.845
							-1	1.64	(0.44;6.12)	0.464	0.845
							0	1.63	(0.29;9.31)	0.583	0.845
Total lipids in LDL	Poor model performance	Log-transformed	0.03	0.071	—	Incident DM vs. no DM	—	1.01	(0.97;1.05)	0.736	0.807
	Poor model performance	Log-transformed	0.096	0.173	—	T1DM vs. no DM	—	1.002	(0.91;1.10)	0.967	0.997
						T2DM vs. no DM	—	1.01	(0.97;1.06)	0.6	0.899
						T1DM vs. T2DM	—	0.99	(0.90;1.08)	0.833	0.993
Total lipids in VLDL	Performs well	Log-transformed	0.147	0.227	—	Incident DM vs. no DM	—	1.14	(1.08;1.21)	1.95e-06	1.1e-05
	Performs well	Log-transformed	0.139	0.218	—	T1DM vs. no DM	—	1.01	(0.90;1.14)	0.872	0.993
						T2DM vs. no DM	—	1.16	(1.10;1.23)	1.91e-07	3.68e-06
						T1DM vs. T2DM	—	0.87	(0.77;0.98)	0.017	0.076
Total lipids in lipoprotein particles	Performs well	No transformation	0.223	0.311	—	Incident DM vs. no DM	—	1.04	(1.01;1.07)	0.011	0.022
	Performs well	No transformation	0.309	0.42	—	T1DM vs. no DM	—	0.99	(0.92;1.05)	0.7	0.969
						T2DM vs. no DM	—	1.05	(1.02;1.08)	0.004	0.024
						T1DM vs. T2DM	—	0.94	(0.88;1.01)	0.076	0.239
Triacylglycerol
Triacylglycerol in HDL	Performs well	Log-transformed	0.018	0.051	—	Incident DM vs. no DM	—	1.24	(1.16;1.33)	1.88e-09	6.05e-08
	Performs well	Log-transformed	0.049	0.111	—	T1DM vs. no DM	—	1.03	(0.89;1.19)	0.733	0.99
						T2DM vs. no DM	—	1.27	(1.18;1.36)	9.71e-11	1.09e-08
						T1DM vs. T2DM	—	0.81	(0.70;0.93)	0.004	0.024
Triacylglycerol in LDL	Poor model performance	No transformation	1.65e-05	0.000162	3	Incident DM vs. no DM	-10	0.97	(0.95;0.99)	0.015	0.046
							-9	0.98	(0.96;1.00)	0.015	0.046
							-8	0.98	(0.97;1.00)	0.015	0.046
							-7	0.99	(0.98;1.00)	0.017	0.046
							-6	0.99	(0.98;1.00)	0.024	0.054
							-5	0.99	(0.99;1.00)	0.065	0.119
							-4	0.996	(0.99;1.00)	0.255	0.4
							-3	0.998	(0.99;1.01)	0.628	0.864
							-2	1	(0.99;1.01)	0.95	0.95
							-1	1.001	(0.99;1.02)	0.847	0.932
							0	1.003	(0.99;1.02)	0.719	0.879
	Poor model performance	No transformation	1.54e-05	0.000265	3	T1DM vs. no DM	-10	1.05	(0.97;1.13)	0.231	0.263
							-9	1.04	(0.98;1.11)	0.231	0.263
							-8	1.03	(0.98;1.09)	0.224	0.263
							-7	1.03	(0.99;1.07)	0.202	0.256
							-6	1.02	(0.99;1.06)	0.157	0.207
							-5	1.03	(0.99;1.06)	0.104	0.146
							-4	1.03	(1.00;1.07)	0.07	0.105
							-3	1.04	(1.00;1.08)	0.055	0.086
							-2	1.05	(1.00;1.09)	0.049	0.083
							-1	1.06	(1.00;1.11)	0.046	0.083
							0	1.06	(1.00;1.13)	0.045	0.083
						T2DM vs. no DM	-10	0.97	(0.95;0.99)	0.005	0.049
							-9	0.98	(0.96;0.99)	0.005	0.049
							-8	0.98	(0.97;0.99)	0.005	0.049
							-7	0.98	(0.97;1.00)	0.006	0.049
							-6	0.99	(0.98;1.00)	0.008	0.054
							-5	0.99	(0.98;1.00)	0.022	0.083
							-4	0.99	(0.99;1.00)	0.106	0.146
							-3	0.995	(0.99;1.00)	0.346	0.381
							-2	0.997	(0.99;1.01)	0.624	0.665
							-1	0.998	(0.98;1.01)	0.835	0.861
							0	1	(0.98;1.02)	0.984	0.984
						T1DM vs. T2DM	-10	1.08	(1.00;1.16)	0.05	0.083
							-9	1.07	(1.00;1.13)	0.05	0.083
							-8	1.05	(1.00;1.11)	0.049	0.083
							-7	1.04	(1.00;1.09)	0.046	0.083
							-6	1.04	(1.00;1.07)	0.04	0.083
							-5	1.04	(1.00;1.07)	0.034	0.083
							-4	1.04	(1.00;1.07)	0.032	0.083
							-3	1.04	(1.00;1.08)	0.034	0.083
							-2	1.05	(1.00;1.10)	0.038	0.083
							-1	1.06	(1.00;1.12)	0.042	0.083
							0	1.07	(1.00;1.13)	0.046	0.083
Triacylglycerol in VLDL	Performs well	Log-transformed	0.024	0.058	—	Incident DM vs. no DM	—	1.23	(1.14;1.32)	3.48e-08	3.73e-07
	Performs well	Log-transformed	0.043	0.103	—	T1DM vs. no DM	—	1.02	(0.88;1.19)	0.801	0.993
							—	1.26	(1.17;1.35)	1.56e-09	5.55e-08
							—	0.81	(0.70;0.94)	0.006	0.034
Total triacylglycerol	Performs well	Log-transformed	0.022	0.056	—	Incident DM vs. no DM	—	1.23	(1.15;1.32)	4.64e-09	7.87e-08
	Performs well	Log-transformed	0.035	0.092	—	T1DM vs. no DM	—	1.02	(0.88;1.18)	0.787	0.993
							—	1.26	(1.18;1.36)	1.92e-10	1.38e-08
							—	0.81	(0.70;0.93)	0.004	0.024
Lipoprotein particle concentrations
Concentration of HDL particles	Performs well	No transformation	0.000164	0.001	3	Incident DM vs. no DM	-10	0.999	(1.00;1.00)	0.064	0.064
							-9	1	(1.00;1.00)	0.064	0.064
							-8	1	(1.00;1.00)	0.061	0.064
							-7	1	(1.00;1.00)	0.051	0.064
							-6	1	(1.00;1.00)	0.034	0.054
							-5	1	(1.00;1.00)	0.019	0.054
							-4	1	(1.00;1.00)	0.014	0.054
							-3	1	(1.00;1.00)	0.017	0.054
							-2	1	(1.00;1.00)	0.023	0.054
							-1	1	(1.00;1.00)	0.029	0.054
							0	0.999	(1.00;1.00)	0.034	0.054
	Performs well	No transformation	0.001	0.008	3	T1DM vs. no DM	-10	1	(1.00;1.00)	0.94	0.94
							-9	1	(1.00;1.00)	0.939	0.94
							-8	1	(1.00;1.00)	0.936	0.94
							-7	1	(1.00;1.00)	0.923	0.94
							-6	1	(1.00;1.00)	0.892	0.94
							-5	1	(1.00;1.00)	0.841	0.94
							-4	1	(1.00;1.00)	0.788	0.94
							-3	1	(1.00;1.00)	0.75	0.94
							-2	1	(1.00;1.00)	0.727	0.94
							-1	1	(1.00;1.00)	0.712	0.94
							0	1	(1.00;1.00)	0.703	0.94
						T2DM vs. no DM	-10	0.999	(1.00;1.00)	0.058	0.175
							-9	1	(1.00;1.00)	0.058	0.175
							-8	1	(1.00;1.00)	0.055	0.175
							-7	1	(1.00;1.00)	0.047	0.175
							-6	1	(1.00;1.00)	0.031	0.161
							-5	1	(1.00;1.00)	0.018	0.161
							-4	1	(1.00;1.00)	0.014	0.161
							-3	1	(1.00;1.00)	0.017	0.161
							-2	1	(1.00;1.00)	0.022	0.161
							-1	1	(1.00;1.00)	0.028	0.161
							0	0.999	(1.00;1.00)	0.034	0.161
						T1DM vs. T2DM	-10	1.001	(1.00;1.00)	0.673	0.94
							-9	1	(1.00;1.00)	0.673	0.94
							-8	1	(1.00;1.00)	0.674	0.94
							-7	1	(1.00;1.00)	0.678	0.94
							-6	1	(1.00;1.00)	0.688	0.94
							-5	1	(1.00;1.00)	0.712	0.94
							-4	1	(1.00;1.00)	0.747	0.94
							-3	1	(1.00;1.00)	0.781	0.94
							-2	1	(1.00;1.00)	0.807	0.94
							-1	1	(1.00;1.00)	0.827	0.94
							0	1	(1.00;1.00)	0.841	0.94
Concentration of LDL particles	Performs well	No transformation	0.007	0.025	3	Incident DM vs. no DM	-10	1	(1.00;1.00)	0.665	0.665
							-9	1	(1.00;1.00)	0.663	0.665
							-8	1	(1.00;1.00)	0.646	0.665
							-7	1	(1.00;1.00)	0.587	0.665
							-6	1	(1.00;1.00)	0.45	0.665
							-5	1	(1.00;1.00)	0.262	0.481
							-4	1	(1.00;1.00)	0.141	0.311
							-3	1	(1.00;1.00)	0.098	0.27
							-2	1	(1.00;1.00)	0.085	0.27
							-1	1	(1.00;1.00)	0.081	0.27
							0	1	(1.00;1.00)	0.081	0.27
	Performs well	No transformation	0.03	0.083	—	T1DM vs. no DM	—	0.99	(0.93;1.05)	0.767	0.993
						T2DM vs. no DM	—	1.01	(0.98;1.04)	0.518	0.85
						T1DM vs. T2DM	—	0.98	(0.92;1.04)	0.542	0.861
Concentration of VLDL particles	Performs well	Log-transformed	0.416	0.49	—	Incident DM vs. no DM	—	1.09	(1.04;1.14)	0.000136	0.000457
	Performs well	Log-transformed	0.324	0.434	—	T1DM vs. no DM	—	1	(0.91;1.10)	0.992	0.997
						T2DM vs. no DM	—	1.1	(1.05;1.16)	2.43e-05	0.000264
						T1DM vs. T2DM	—	0.91	(0.82;1.00)	0.042	0.148
Total concentration of lipoprotein particles	Performs well	Log-transformed	0.001	0.007	3	Incident DM vs. no DM	-10	0.92	(0.85;0.99)	0.021	0.026
							-9	0.93	(0.88;0.99)	0.021	0.026
							-8	0.94	(0.90;0.99)	0.02	0.026
							-7	0.95	(0.92;0.99)	0.017	0.026
							-6	0.96	(0.93;0.99)	0.011	0.026
							-5	0.96	(0.94;0.99)	0.007	0.026
							-4	0.96	(0.93;0.99)	0.007	0.026
							-3	0.96	(0.93;0.99)	0.012	0.026
							-2	0.95	(0.91;0.99)	0.02	0.026
							-1	0.94	(0.90;0.99)	0.029	0.031
							0	0.94	(0.88;1.00)	0.037	0.037
	Performs well	Log-transformed	0.007	0.031	3	T1DM vs. no DM	-10	1.02	(0.77;1.34)	0.894	0.99
							-9	1.02	(0.81;1.28)	0.894	0.99
							-8	1.01	(0.84;1.22)	0.896	0.99
							-7	1.01	(0.87;1.17)	0.902	0.99
							-6	1.01	(0.89;1.14)	0.918	0.99
							-5	1.004	(0.90;1.13)	0.947	0.99
							-4	1.001	(0.89;1.13)	0.981	0.99
							-3	0.999	(0.87;1.15)	0.99	0.99
							-2	0.997	(0.85;1.17)	0.97	0.99
							-1	0.99	(0.82;1.20)	0.956	0.99
							0	0.99	(0.79;1.24)	0.947	0.99
						T2DM vs. no DM	-10	0.91	(0.85;0.98)	0.016	0.06
							-9	0.93	(0.87;0.99)	0.016	0.06
							-8	0.94	(0.89;0.99)	0.015	0.06
							-7	0.95	(0.91;0.99)	0.012	0.06
							-6	0.96	(0.93;0.99)	0.008	0.06
							-5	0.96	(0.93;0.99)	0.005	0.06
							-4	0.96	(0.93;0.99)	0.006	0.06
							-3	0.96	(0.92;0.99)	0.01	0.06
							-2	0.95	(0.91;0.99)	0.016	0.06
							-1	0.94	(0.89;0.99)	0.024	0.08
							0	0.93	(0.88;0.99)	0.032	0.096
						T1DM vs. T2DM	-10	1.12	(0.84;1.48)	0.441	0.898
							-9	1.1	(0.87;1.39)	0.441	0.898
							-8	1.08	(0.89;1.30)	0.441	0.898
							-7	1.06	(0.91;1.24)	0.442	0.898
							-6	1.05	(0.92;1.20)	0.447	0.898
							-5	1.05	(0.93;1.18)	0.463	0.898
							-4	1.04	(0.92;1.18)	0.493	0.902
							-3	1.05	(0.91;1.20)	0.529	0.902
							-2	1.05	(0.89;1.24)	0.56	0.902
							-1	1.06	(0.87;1.28)	0.583	0.902
							0	1.06	(0.85;1.33)	0.602	0.902
Lipoprotein particle sizes
Mean diameter for HDL particles	Performs well	No transformation	8.38e-07	1.69e-05	3	Incident DM vs. no DM	-10	0.95	(0.88;1.02)	0.14	0.14
							-9	0.95	(0.90;1.02)	0.139	0.14
							-8	0.96	(0.92;1.01)	0.131	0.14
							-7	0.97	(0.93;1.01)	0.103	0.14
							-6	0.97	(0.94;1.00)	0.054	0.085
							-5	0.97	(0.94;0.99)	0.016	0.029
							-4	0.96	(0.94;0.99)	0.005	0.01
							-3	0.95	(0.92;0.98)	0.003	0.01
							-2	0.94	(0.91;0.98)	0.003	0.01
							-1	0.93	(0.89;0.98)	0.003	0.01
							0	0.92	(0.87;0.97)	0.004	0.01
	Performs well	No transformation	4.4e-06	9.91e-05	3	T1DM vs. no DM	-10	1.08	(0.83;1.42)	0.56	0.658
							-9	1.07	(0.85;1.34)	0.56	0.658
							-8	1.06	(0.88;1.26)	0.559	0.658
							-7	1.04	(0.90;1.21)	0.558	0.658
							-6	1.04	(0.92;1.17)	0.556	0.658
							-5	1.03	(0.93;1.15)	0.561	0.658
							-4	1.03	(0.92;1.16)	0.578	0.658
							-3	1.03	(0.91;1.17)	0.603	0.658
							-2	1.04	(0.89;1.21)	0.625	0.658
							-1	1.04	(0.87;1.24)	0.643	0.658
							0	1.05	(0.85;1.28)	0.658	0.658
						T2DM vs. no DM	-10	0.94	(0.87;1.01)	0.095	0.285
							-9	0.95	(0.89;1.01)	0.094	0.285
							-8	0.96	(0.91;1.01)	0.088	0.285
							-7	0.96	(0.93;1.00)	0.067	0.278
							-6	0.97	(0.94;1.00)	0.033	0.156
							-5	0.96	(0.94;0.99)	0.009	0.048
							-4	0.96	(0.93;0.98)	0.002	0.016
							-3	0.95	(0.92;0.98)	0.001	0.016
							-2	0.94	(0.90;0.98)	0.002	0.016
							-1	0.93	(0.88;0.97)	0.002	0.016
							0	0.92	(0.86;0.97)	0.002	0.016
						T1DM vs. T2DM	-10	1.15	(0.88;1.52)	0.303	0.455
							-9	1.13	(0.90;1.42)	0.303	0.455
							-8	1.1	(0.92;1.33)	0.299	0.455
							-7	1.08	(0.93;1.26)	0.288	0.455
							-6	1.07	(0.95;1.21)	0.262	0.455
							-5	1.07	(0.96;1.20)	0.229	0.445
							-4	1.08	(0.96;1.21)	0.205	0.423
							-3	1.09	(0.96;1.24)	0.196	0.423
							-2	1.11	(0.95;1.29)	0.195	0.423
							-1	1.12	(0.94;1.34)	0.197	0.423
							0	1.14	(0.93;1.41)	0.2	0.423
Mean diameter for LDL particles	Poor model performance	Log-transformed	4.58e-08	1.29e-06	3	Incident DM vs. no DM	-10	1.004	(1.00;1.01)	0.094	0.173
							-9	1.003	(1.00;1.01)	0.094	0.173
							-8	1.003	(1.00;1.01)	0.093	0.173
							-7	1.002	(1.00;1.00)	0.091	0.173
							-6	1.002	(1.00;1.00)	0.087	0.173
							-5	1.002	(1.00;1.00)	0.091	0.173
							-4	1.001	(1.00;1.00)	0.114	0.18
							-3	1.002	(1.00;1.00)	0.158	0.218
							-2	1.002	(1.00;1.00)	0.207	0.253
							-1	1.002	(1.00;1.00)	0.25	0.275
							0	1.002	(1.00;1.01)	0.286	0.286
	Poor model performance	Log-transformed	3.4e-07	9.56e-06	3	T1DM vs. no DM	-10	1.01	(0.99;1.03)	0.237	0.586
							-9	1.01	(0.99;1.02)	0.238	0.586
							-8	1.01	(1.00;1.02)	0.24	0.586
							-7	1.01	(1.00;1.02)	0.251	0.586
							-6	1.004	(1.00;1.01)	0.28	0.586
							-5	1.003	(1.00;1.01)	0.348	0.675
							-4	1.003	(1.00;1.01)	0.456	0.693
							-3	1.002	(0.99;1.01)	0.575	0.782
							-2	1.002	(0.99;1.01)	0.674	0.856
							-1	1.002	(0.99;1.01)	0.748	0.882
							0	1.002	(0.99;1.01)	0.804	0.915
						T2DM vs. no DM	-10	1.004	(1.00;1.01)	0.151	0.586
							-9	1.003	(1.00;1.01)	0.151	0.586
							-8	1.002	(1.00;1.01)	0.149	0.586
							-7	1.002	(1.00;1.00)	0.144	0.586
							-6	1.002	(1.00;1.00)	0.136	0.586
							-5	1.001	(1.00;1.00)	0.131	0.586
							-4	1.001	(1.00;1.00)	0.147	0.586
							-3	1.001	(1.00;1.00)	0.182	0.586
							-2	1.002	(1.00;1.00)	0.221	0.586
							-1	1.002	(1.00;1.00)	0.255	0.586
							0	1.002	(1.00;1.01)	0.284	0.586
						T1DM vs. T2DM	-10	1.01	(0.99;1.03)	0.441	0.693
							-9	1.01	(0.99;1.02)	0.442	0.693
							-8	1.005	(0.99;1.02)	0.446	0.693
							-7	1.004	(0.99;1.01)	0.462	0.693
							-6	1.003	(0.99;1.01)	0.505	0.725
							-5	1.002	(0.99;1.01)	0.593	0.782
							-4	1.001	(0.99;1.01)	0.716	0.875
							-3	1.001	(0.99;1.01)	0.836	0.919
							-2	1	(0.99;1.01)	0.926	0.986
							-1	1	(0.99;1.01)	0.99	0.99
							0	1	(0.99;1.01)	0.963	0.99
Mean diameter for VLDL particles	Poor model performance	No transformation	0.007	0.025	5	Incident DM vs. no DM	-10	1.04	(0.41;2.62)	0.941	0.966
							-9	1.03	(0.48;2.24)	0.932	0.966
							-8	1.06	(0.55;2.03)	0.855	0.966
							-7	1.12	(0.64;1.97)	0.693	0.966
							-6	1.08	(0.69;1.67)	0.74	0.966
							-5	0.86	(0.65;1.13)	0.281	0.774
							-4	0.64	(0.42;0.97)	0.036	0.299
							-3	0.53	(0.28;1.01)	0.054	0.299
							-2	0.55	(0.25;1.24)	0.152	0.559
							-1	0.7	(0.24;2.02)	0.507	0.966
							0	0.97	(0.22;4.22)	0.966	0.966
	Poor model performance	No transformation	0.025	0.076	—	T1DM vs. no DM	—	1.002	(0.99;1.01)	0.754	0.993
						T2DM vs. no DM	—	1.01	(1.01;1.02)	6.34e-06	7.64e-05
						T1DM vs. T2DM	—	0.99	(0.98;1.00)	0.058	0.192
S-HDL
Cholesterol	Poor model performance	No transformation	5.82e-09	2.62e-07	3	Incident DM vs. no DM	-10	0.97	(0.95;0.99)	0.011	0.011
							-9	0.98	(0.96;0.99)	0.011	0.011
							-8	0.98	(0.97;1.00)	0.01	0.011
							-7	0.98	(0.97;1.00)	0.008	0.011
							-6	0.99	(0.98;1.00)	0.004	0.006
							-5	0.99	(0.98;0.99)	0.001	0.004
							-4	0.99	(0.98;0.99)	0.000683	0.004
							-3	0.98	(0.98;0.99)	0.000823	0.004
							-2	0.98	(0.97;0.99)	0.001	0.004
							-1	0.98	(0.97;0.99)	0.002	0.004
							0	0.98	(0.96;0.99)	0.003	0.005
	Poor model performance	No transformation	3.37e-08	1.19e-06	3	T1DM vs. no DM	-10	0.997	(0.92;1.08)	0.95	0.963
							-9	0.998	(0.93;1.07)	0.948	0.963
							-8	0.998	(0.95;1.05)	0.936	0.963
							-7	0.997	(0.96;1.04)	0.891	0.963
							-6	0.995	(0.96;1.03)	0.783	0.957
							-5	0.99	(0.96;1.02)	0.609	0.926
							-4	0.99	(0.95;1.02)	0.439	0.904
							-3	0.98	(0.95;1.02)	0.327	0.72
							-2	0.98	(0.93;1.02)	0.267	0.628
							-1	0.97	(0.92;1.02)	0.233	0.59
							0	0.96	(0.91;1.02)	0.211	0.581
						T2DM vs. no DM	-10	0.97	(0.95;0.99)	0.009	0.028
							-9	0.98	(0.96;0.99)	0.009	0.028
							-8	0.98	(0.97;1.00)	0.009	0.028
							-7	0.98	(0.97;1.00)	0.007	0.028
							-6	0.99	(0.98;1.00)	0.004	0.02
							-5	0.99	(0.98;0.99)	0.001	0.016
							-4	0.99	(0.98;0.99)	0.000918	0.016
							-3	0.98	(0.98;0.99)	0.001	0.016
							-2	0.98	(0.97;0.99)	0.002	0.017
							-1	0.98	(0.97;0.99)	0.003	0.02
							0	0.98	(0.96;0.99)	0.005	0.021
						T1DM vs. T2DM	-10	1.03	(0.95;1.11)	0.525	0.926
							-9	1.02	(0.96;1.09)	0.526	0.926
							-8	1.02	(0.96;1.07)	0.534	0.926
							-7	1.01	(0.97;1.06)	0.562	0.926
							-6	1.01	(0.97;1.05)	0.636	0.926
							-5	1.005	(0.97;1.04)	0.779	0.957
							-4	1.001	(0.97;1.04)	0.963	0.963
							-3	0.997	(0.96;1.04)	0.877	0.963
							-2	0.99	(0.95;1.04)	0.767	0.957
							-1	0.99	(0.94;1.04)	0.695	0.956
							0	0.99	(0.93;1.05)	0.645	0.926
Cholesteryl esters	Poor model performance	No transformation	7.07e-09	2.65e-07	3	Incident DM vs. no DM	-10	0.98	(0.97;1.00)	0.026	0.026
							-9	0.98	(0.97;1.00)	0.026	0.026
							-8	0.99	(0.98;1.00)	0.024	0.026
							-7	0.99	(0.98;1.00)	0.018	0.025
							-6	0.99	(0.98;1.00)	0.009	0.013
							-5	0.99	(0.98;1.00)	0.002	0.004
							-4	0.99	(0.98;1.00)	0.000895	0.004
							-3	0.99	(0.98;0.99)	0.000758	0.004
							-2	0.99	(0.98;0.99)	0.000984	0.004
							-1	0.98	(0.97;0.99)	0.001	0.004
							0	0.98	(0.97;0.99)	0.002	0.004
	Poor model performance	No transformation	3.1e-08	1.19e-06	3	T1DM vs. no DM	-10	0.99	(0.93;1.06)	0.812	0.864
							-9	0.99	(0.94;1.05)	0.81	0.864
							-8	0.99	(0.95;1.04)	0.795	0.864
							-7	0.99	(0.96;1.03)	0.741	0.864
							-6	0.99	(0.97;1.02)	0.615	0.864
							-5	0.99	(0.97;1.02)	0.426	0.741
							-4	0.99	(0.96;1.01)	0.264	0.543
							-3	0.98	(0.95;1.01)	0.172	0.377
							-2	0.97	(0.94;1.01)	0.127	0.299
							-1	0.97	(0.93;1.01)	0.104	0.265
							0	0.96	(0.92;1.01)	0.091	0.25
						T2DM vs. no DM	-10	0.98	(0.96;1.00)	0.026	0.077
							-9	0.98	(0.97;1.00)	0.025	0.077
							-8	0.99	(0.98;1.00)	0.024	0.077
							-7	0.99	(0.98;1.00)	0.018	0.075
							-6	0.99	(0.98;1.00)	0.01	0.046
							-5	0.99	(0.98;1.00)	0.003	0.021
							-4	0.99	(0.98;1.00)	0.002	0.021
							-3	0.99	(0.98;1.00)	0.002	0.021
							-2	0.99	(0.98;0.99)	0.002	0.021
							-1	0.98	(0.97;0.99)	0.003	0.021
							0	0.98	(0.97;0.99)	0.004	0.021
						T1DM vs. T2DM	-10	1.01	(0.95;1.08)	0.711	0.864
							-9	1.01	(0.96;1.06)	0.713	0.864
							-8	1.01	(0.97;1.05)	0.724	0.864
							-7	1.01	(0.97;1.04)	0.763	0.864
							-6	1.002	(0.97;1.03)	0.864	0.891
							-5	0.999	(0.97;1.03)	0.954	0.954
							-4	0.996	(0.97;1.02)	0.743	0.864
							-3	0.99	(0.96;1.02)	0.58	0.864
							-2	0.99	(0.95;1.02)	0.479	0.791
							-1	0.98	(0.94;1.02)	0.418	0.741
							0	0.98	(0.93;1.03)	0.378	0.734
Free cholesterol	Performs well	No transformation	9e-07	1.69e-05	3	Incident DM vs. no DM	-10	0.99	(0.99;1.00)	0.002	0.003
							-9	0.99	(0.99;1.00)	0.002	0.003
							-8	0.99	(0.99;1.00)	0.002	0.003
							-7	0.995	(0.99;1.00)	0.001	0.003
							-6	0.996	(0.99;1.00)	0.001	0.003
							-5	0.997	(0.99;1.00)	0.001	0.003
							-4	0.997	(0.99;1.00)	0.003	0.004
							-3	0.997	(0.99;1.00)	0.009	0.013
							-2	0.996	(0.99;1.00)	0.023	0.028
							-1	0.996	(0.99;1.00)	0.04	0.044
							0	0.996	(0.99;1.00)	0.059	0.059
	Performs well	No transformation	3.87e-06	9.68e-05	3	T1DM vs. no DM	-10	1.005	(0.98;1.03)	0.633	0.785
							-9	1.004	(0.99;1.02)	0.633	0.785
							-8	1.003	(0.99;1.02)	0.634	0.785
							-7	1.003	(0.99;1.01)	0.637	0.785
							-6	1.002	(0.99;1.01)	0.645	0.785
							-5	1.002	(0.99;1.01)	0.666	0.785
							-4	1.002	(0.99;1.01)	0.7	0.796
							-3	1.002	(0.99;1.01)	0.735	0.799
							-2	1.002	(0.99;1.01)	0.763	0.799
							-1	1.002	(0.99;1.02)	0.783	0.799
							0	1.002	(0.99;1.02)	0.799	0.799
						T2DM vs. no DM	-10	0.99	(0.99;1.00)	0.000818	0.005
							-9	0.99	(0.99;1.00)	0.000814	0.005
							-8	0.99	(0.99;1.00)	0.000778	0.005
							-7	0.99	(0.99;1.00)	0.000673	0.005
							-6	0.996	(0.99;1.00)	0.000529	0.005
							-5	0.996	(0.99;1.00)	0.000578	0.005
							-4	0.996	(0.99;1.00)	0.002	0.007
							-3	0.996	(0.99;1.00)	0.006	0.023
							-2	0.996	(0.99;1.00)	0.015	0.055
							-1	0.996	(0.99;1.00)	0.029	0.094
							0	0.995	(0.99;1.00)	0.044	0.132
						T1DM vs. T2DM	-10	1.01	(0.99;1.04)	0.177	0.39
							-9	1.01	(0.99;1.03)	0.177	0.39
							-8	1.01	(1.00;1.02)	0.177	0.39
							-7	1.01	(1.00;1.02)	0.18	0.39
							-6	1.01	(1.00;1.02)	0.189	0.39
							-5	1.01	(1.00;1.01)	0.213	0.414
							-4	1.01	(1.00;1.01)	0.257	0.471
							-3	1.01	(1.00;1.02)	0.309	0.537
							-2	1.01	(0.99;1.02)	0.356	0.587
							-1	1.01	(0.99;1.02)	0.393	0.617
							0	1.01	(0.99;1.02)	0.422	0.633
Particle concentration	Performs well	Log-transformed	0.000223	0.001	3	Incident DM vs. no DM	-10	0.91	(0.85;0.97)	0.006	0.008
			0.000223				-9	0.92	(0.87;0.98)	0.006	0.008
			0.000223				-8	0.94	(0.90;0.98)	0.005	0.008
			0.000223				-7	0.95	(0.92;0.98)	0.004	0.008
			0.000223				-6	0.96	(0.93;0.98)	0.003	0.008
			0.000223				-5	0.96	(0.94;0.98)	0.002	0.008
			0.000223				-4	0.96	(0.94;0.98)	0.002	0.008
			0.000223				-3	0.96	(0.93;0.99)	0.004	0.008
			0.000223				-2	0.95	(0.92;0.99)	0.009	0.01
			0.000223				-1	0.94	(0.90;0.99)	0.014	0.016
			0.000223				0	0.94	(0.89;0.99)	0.021	0.021
	Performs well	Log-transformed	0.001	0.008	3	T1DM vs. no DM	-10	0.96	(0.75;1.23)	0.741	0.906
							-9	0.97	(0.78;1.19)	0.741	0.906
							-8	0.97	(0.82;1.15)	0.735	0.906
							-7	0.97	(0.85;1.12)	0.716	0.906
							-6	0.98	(0.87;1.09)	0.671	0.906
							-5	0.97	(0.88;1.08)	0.603	0.906
							-4	0.97	(0.87;1.08)	0.538	0.906
							-3	0.96	(0.85;1.08)	0.497	0.906
							-2	0.95	(0.82;1.10)	0.474	0.906
							-1	0.94	(0.79;1.11)	0.462	0.906
							0	0.93	(0.76;1.13)	0.455	0.906
						T2DM vs. no DM	-10	0.91	(0.85;0.97)	0.006	0.023
							-9	0.92	(0.87;0.98)	0.005	0.023
							-8	0.94	(0.89;0.98)	0.005	0.023
							-7	0.95	(0.91;0.98)	0.004	0.023
							-6	0.96	(0.93;0.98)	0.003	0.023
							-5	0.96	(0.94;0.98)	0.002	0.023
							-4	0.96	(0.93;0.99)	0.002	0.023
							-3	0.96	(0.93;0.99)	0.005	0.023
							-2	0.95	(0.91;0.99)	0.01	0.038
							-1	0.94	(0.90;0.99)	0.017	0.056
							0	0.94	(0.89;0.99)	0.024	0.073
						T1DM vs. T2DM	-10	1.06	(0.82;1.37)	0.675	0.906
							-9	1.05	(0.84;1.30)	0.676	0.906
							-8	1.04	(0.87;1.23)	0.68	0.906
							-7	1.03	(0.89;1.18)	0.695	0.906
							-6	1.02	(0.91;1.15)	0.733	0.906
							-5	1.01	(0.91;1.13)	0.806	0.95
							-4	1.01	(0.90;1.13)	0.896	0.974
							-3	1.002	(0.88;1.14)	0.974	0.974
							-2	0.997	(0.86;1.16)	0.97	0.974
							-1	0.99	(0.83;1.18)	0.932	0.974
							0	0.99	(0.81;1.21)	0.905	0.974
Phospholipids	Performs well	Log-transformed	0.000391	0.002	3	Incident DM vs. no DM	-10	0.9	(0.85;0.96)	0.002	0.003
			0.000391				-9	0.92	(0.87;0.97)	0.002	0.003
			0.000391				-8	0.93	(0.89;0.97)	0.002	0.003
			0.000391				-7	0.95	(0.91;0.98)	0.001	0.003
			0.000391				-6	0.96	(0.93;0.98)	0.001	0.003
			0.000391				-5	0.96	(0.94;0.99)	0.002	0.003
			0.000391				-4	0.96	(0.94;0.99)	0.004	0.007
			0.000391				-3	0.96	(0.94;0.99)	0.015	0.02
			0.000391				-2	0.96	(0.93;1.00)	0.036	0.043
			0.000391				-1	0.96	(0.92;1.00)	0.062	0.068
			0.000391				0	0.95	(0.91;1.01)	0.09	0.09
	Performs well	Log-transformed	0.002	0.011	3	T1DM vs. no DM	-10	1	(0.78;1.27)	0.998	1
							-9	1	(0.82;1.22)	0.998	1
							-8	1	(0.85;1.18)	0.998	1
							-7	1	(0.88;1.14)	0.998	1
							-6	1	(0.90;1.12)	1	1
							-5	1	(0.90;1.11)	0.997	1
							-4	1	(0.90;1.11)	0.994	1
							-3	1.001	(0.89;1.13)	0.992	1
							-2	1.001	(0.87;1.16)	0.99	1
							-1	1.001	(0.85;1.19)	0.989	1
							0	1.001	(0.82;1.22)	0.988	1
						T2DM vs. no DM	-10	0.9	(0.84;0.96)	0.001	0.007
							-9	0.91	(0.87;0.96)	0.001	0.007
							-8	0.93	(0.89;0.97)	0.001	0.007
							-7	0.94	(0.91;0.98)	0.001	0.007
							-6	0.95	(0.93;0.98)	0.000881	0.007
							-5	0.96	(0.94;0.98)	0.001	0.007
							-4	0.96	(0.94;0.99)	0.003	0.015
							-3	0.96	(0.93;0.99)	0.011	0.047
							-2	0.96	(0.92;1.00)	0.029	0.106
							-1	0.96	(0.91;1.00)	0.052	0.171
							0	0.95	(0.90;1.01)	0.076	0.229
						T1DM vs. T2DM	-10	1.11	(0.87;1.43)	0.393	0.84
							-9	1.09	(0.89;1.35)	0.393	0.84
							-8	1.08	(0.91;1.27)	0.394	0.84
							-7	1.06	(0.93;1.21)	0.397	0.84
							-6	1.05	(0.94;1.17)	0.407	0.84
							-5	1.04	(0.94;1.16)	0.433	0.841
							-4	1.04	(0.93;1.16)	0.477	0.874
							-3	1.04	(0.92;1.18)	0.525	0.911
							-2	1.04	(0.90;1.21)	0.564	0.926
							-1	1.05	(0.88;1.24)	0.594	0.926
							0	1.05	(0.86;1.28)	0.617	0.926
Total lipids	Performs well	No transformation	4.37e-06	5.85e-05	3	Incident DM vs. no DM	-10	0.94	(0.90;0.98)	0.005	0.008
							-9	0.95	(0.91;0.98)	0.005	0.008
							-8	0.96	(0.93;0.99)	0.005	0.008
							-7	0.97	(0.94;0.99)	0.004	0.008
							-6	0.97	(0.95;0.99)	0.003	0.008
							-5	0.97	(0.96;0.99)	0.003	0.008
							-4	0.98	(0.96;0.99)	0.005	0.008
							-3	0.97	(0.95;0.99)	0.014	0.019
							-2	0.97	(0.95;1.00)	0.03	0.037
							-1	0.97	(0.94;1.00)	0.049	0.054
							0	0.97	(0.93;1.00)	0.069	0.069
	Performs well	No transformation	2.29e-05	0.000304	3	T1DM vs. no DM	-10	1.02	(0.86;1.21)	0.83	0.97
							-9	1.02	(0.88;1.17)	0.831	0.97
							-8	1.01	(0.90;1.14)	0.834	0.97
							-7	1.01	(0.92;1.11)	0.847	0.97
							-6	1.01	(0.93;1.09)	0.879	0.97
							-5	1.003	(0.93;1.08)	0.936	0.97
							-4	1	(0.93;1.08)	0.996	0.996
							-3	0.997	(0.91;1.09)	0.941	0.97
							-2	0.99	(0.90;1.10)	0.903	0.97
							-1	0.99	(0.88;1.12)	0.878	0.97
							0	0.99	(0.86;1.14)	0.861	0.97
						T2DM vs. no DM	-10	0.93	(0.89;0.98)	0.003	0.018
							-9	0.94	(0.91;0.98)	0.003	0.018
							-8	0.95	(0.92;0.98)	0.003	0.018
							-7	0.96	(0.94;0.99)	0.003	0.018
							-6	0.97	(0.95;0.99)	0.002	0.018
							-5	0.97	(0.96;0.99)	0.002	0.018
							-4	0.97	(0.96;0.99)	0.004	0.019
							-3	0.97	(0.95;0.99)	0.012	0.048
							-2	0.97	(0.94;1.00)	0.026	0.095
							-1	0.97	(0.94;1.00)	0.044	0.145
							0	0.96	(0.93;1.00)	0.063	0.188
						T1DM vs. T2DM	-10	1.09	(0.92;1.30)	0.322	0.735
							-9	1.08	(0.93;1.24)	0.322	0.735
							-8	1.06	(0.94;1.19)	0.325	0.735
							-7	1.05	(0.95;1.15)	0.334	0.735
							-6	1.04	(0.96;1.12)	0.36	0.743
							-5	1.03	(0.96;1.11)	0.416	0.807
							-4	1.03	(0.95;1.11)	0.498	0.913
							-3	1.02	(0.94;1.12)	0.582	0.97
							-2	1.02	(0.92;1.14)	0.649	0.97
							-1	1.02	(0.91;1.16)	0.697	0.97
							0	1.02	(0.89;1.18)	0.734	0.97
Triacylglycerol	Performs well	Log-transformed	0.016	0.047	3	Incident DM vs. no DM	-10	0.81	(0.70;0.93)	0.004	0.015
							-9	0.84	(0.74;0.95)	0.004	0.015
							-8	0.87	(0.79;0.96)	0.004	0.015
							-7	0.9	(0.83;0.97)	0.005	0.015
							-6	0.93	(0.87;0.98)	0.011	0.024
							-5	0.95	(0.91;1.00)	0.053	0.096
							-4	0.98	(0.93;1.03)	0.352	0.451
							-3	1	(0.94;1.06)	0.988	0.988
							-2	1.02	(0.95;1.10)	0.576	0.633
							-1	1.04	(0.95;1.14)	0.369	0.451
							0	1.07	(0.95;1.19)	0.265	0.416
	Performs well	Log-transformed	0.045	0.107	—	T1DM vs. no DM	—	1.01	(0.90;1.14)	0.864	0.993
						T2DM vs. no DM	—	1.22	(1.15;1.29)	5.86e-11	9.9e-09
						T1DM vs. T2DM	—	0.83	(0.74;0.93)	0.002	0.015
M-HDL
Cholesterol	Poor model performance	No transformation	1.42e-05	0.000147	3	Incident DM vs. no DM	-10	0.99	(0.96;1.02)	0.551	0.551
							-9	0.99	(0.97;1.02)	0.549	0.551
							-8	0.99	(0.98;1.01)	0.526	0.551
							-7	0.99	(0.98;1.01)	0.449	0.551
							-6	0.99	(0.98;1.01)	0.287	0.452
							-5	0.99	(0.98;1.00)	0.112	0.206
							-4	0.99	(0.98;1.00)	0.035	0.077
							-3	0.98	(0.97;1.00)	0.015	0.043
							-2	0.98	(0.97;1.00)	0.01	0.038
							-1	0.98	(0.96;0.99)	0.009	0.038
							0	0.97	(0.95;0.99)	0.008	0.038
	Poor model performance	No transformation	0.000121	0.001	3	T1DM vs. no DM	-10	0.97	(0.87;1.08)	0.592	0.863
							-9	0.98	(0.89;1.07)	0.591	0.863
							-8	0.98	(0.91;1.05)	0.587	0.863
							-7	0.98	(0.93;1.04)	0.57	0.863
							-6	0.98	(0.94;1.03)	0.533	0.863
							-5	0.98	(0.94;1.03)	0.478	0.863
							-4	0.98	(0.94;1.03)	0.43	0.863
							-3	0.98	(0.93;1.03)	0.402	0.863
							-2	0.97	(0.92;1.03)	0.388	0.863
							-1	0.97	(0.90;1.04)	0.382	0.863
							0	0.96	(0.89;1.05)	0.379	0.863
						T2DM vs. no DM	-10	0.99	(0.97;1.02)	0.62	0.863
							-9	0.99	(0.97;1.02)	0.617	0.863
							-8	0.99	(0.98;1.01)	0.594	0.863
							-7	0.995	(0.98;1.01)	0.514	0.863
							-6	0.99	(0.98;1.01)	0.341	0.863
							-5	0.99	(0.98;1.00)	0.143	0.785
							-4	0.99	(0.98;1.00)	0.047	0.31
							-3	0.98	(0.97;1.00)	0.021	0.172
							-2	0.98	(0.97;1.00)	0.014	0.15
							-1	0.98	(0.96;0.99)	0.011	0.15
							0	0.97	(0.95;0.99)	0.01	0.15
						T1DM vs. T2DM	-10	0.98	(0.88;1.09)	0.694	0.863
							-9	0.98	(0.90;1.07)	0.694	0.863
							-8	0.99	(0.92;1.06)	0.695	0.863
							-7	0.99	(0.93;1.05)	0.699	0.863
							-6	0.99	(0.94;1.04)	0.71	0.863
							-5	0.99	(0.95;1.04)	0.734	0.863
							-4	0.99	(0.95;1.04)	0.769	0.863
							-3	0.99	(0.94;1.05)	0.803	0.863
							-2	0.99	(0.93;1.06)	0.829	0.863
							-1	0.99	(0.92;1.07)	0.848	0.863
							0	0.99	(0.91;1.08)	0.863	0.863
Cholesteryl esters	Poor model performance	No transformation	4.42e-06	5.85e-05	3	Incident DM vs. no DM	-10	0.99	(0.97;1.02)	0.594	0.594
							-9	0.99	(0.98;1.01)	0.591	0.594
							-8	0.995	(0.98;1.01)	0.566	0.594
							-7	0.996	(0.98;1.01)	0.481	0.594
							-6	0.99	(0.98;1.00)	0.301	0.473
							-5	0.99	(0.98;1.00)	0.109	0.2
							-4	0.99	(0.98;1.00)	0.029	0.064
							-3	0.99	(0.98;1.00)	0.011	0.03
							-2	0.98	(0.97;0.99)	0.007	0.024
							-1	0.98	(0.96;0.99)	0.005	0.024
							0	0.97	(0.96;0.99)	0.004	0.024
	Poor model performance	No transformation	3.89e-05	0.000461	3	T1DM vs. no DM	-10	0.97	(0.89;1.06)	0.504	0.768
							-9	0.97	(0.90;1.05)	0.504	0.768
							-8	0.98	(0.92;1.04)	0.499	0.768
							-7	0.98	(0.94;1.03)	0.482	0.768
							-6	0.98	(0.95;1.03)	0.443	0.768
							-5	0.98	(0.95;1.02)	0.389	0.768
							-4	0.98	(0.94;1.02)	0.342	0.768
							-3	0.98	(0.94;1.02)	0.316	0.768
							-2	0.97	(0.92;1.02)	0.304	0.768
							-1	0.97	(0.91;1.03)	0.299	0.768
							0	0.96	(0.90;1.03)	0.296	0.768
						T2DM vs. no DM	-10	0.995	(0.97;1.02)	0.69	0.768
							-9	0.996	(0.98;1.02)	0.687	0.768
							-8	0.996	(0.98;1.01)	0.661	0.768
							-7	0.996	(0.98;1.01)	0.571	0.768
							-6	0.995	(0.99;1.01)	0.375	0.768
							-5	0.99	(0.98;1.00)	0.149	0.768
							-4	0.99	(0.98;1.00)	0.043	0.284
							-3	0.99	(0.98;1.00)	0.016	0.135
							-2	0.98	(0.97;1.00)	0.01	0.105
							-1	0.98	(0.96;0.99)	0.007	0.105
							0	0.97	(0.96;0.99)	0.006	0.105
						T1DM vs. T2DM	-10	0.97	(0.89;1.07)	0.584	0.768
							-9	0.98	(0.91;1.06)	0.585	0.768
							-8	0.98	(0.92;1.05)	0.585	0.768
							-7	0.99	(0.94;1.04)	0.589	0.768
							-6	0.99	(0.95;1.03)	0.599	0.768
							-5	0.99	(0.95;1.03)	0.623	0.768
							-4	0.99	(0.95;1.03)	0.66	0.768
							-3	0.99	(0.95;1.04)	0.698	0.768
							-2	0.99	(0.94;1.04)	0.729	0.77
[truncated: 1,320 more rows]

## Sheet: ESM Table 5
ESM Table 5: Variable importance of top 40 biomarkers
	Proteins, metabolites and PRSs					Proteins and metabolites					Proteins and PRSs					Metabolites and PRSs					Proteins					Metabolites					PRSs
	boot-Poisson		surv-RF			boot-Poisson		surv-RF			boot-Poisson		surv-RF			boot-Poisson		surv-RF			boot-Poisson		surv-RF			boot-Poisson		surv-RF			boot-Poisson		surv-RF
Rank	% of models		VIMP x10			% of models		VIMP x10			% of models		VIMP x10			% of models		VIMP x10			% of models		VIMP x10			% of models		VIMP x10			% of models		VIMP x10
1	Glucose	98.7	Glucose	0.63		Glucose	97.2	Glucose	0.68		Glucagon (100.0)	0	Tie-2	0.3		Glucose	98	Glucose	0.87		Glucagon (100.0)	0	Tie-2	0.32		Glucose	98.3	Glucose	0.95		T2DM BMI-adj. (PRS) (100.0)	0	T2DM BMI-adj. (PRS)	0.5
2	Glucagon	97	Tie-2	0.15		Glucagon	95.7	Tie-2	0.16		T2DM BMI-adj. (PRS) (100.0)	0	Glucagon	0.24		T2DM BMI-adj. (PRS)	96.5	Ratio of PUFAs to MUFAs	0.17		Tie-2	98.9	Glucagon	0.26		Lactate	85.8	Ratio of PUFAs to MUFAs	0.17		Fasting insulin (PRS)	95.5	Fasting insulin (PRS)	0.18
3	T2DM BMI-adj. (PRS)	96.2	Glucagon	0.11		Tie-2	76.8	Glucagon	0.11		Tie-2	98.1	CRP	0.19		Citrate	89.1	T2DM BMI-adj. (PRS)	0.12		Insulin	92.6	CRP	0.2		Citrate	82.9	Glycine	0.13		CKD (PRS)	64.7	BMI (PRS)	0.15
4	Tie-2	78.1	CRP	0.11		PlGF	74.7	CRP	0.11		Insulin	96.9	T2DM BMI-adj. (PRS)	0.18		Fasting insulin (PRS)	80.6	Glycine	0.11		Pancreatic polypeptide	92.5	IL-1RA	0.18		Glycine	76.3	Triacylglycerol in XL-HDL	0.1		Diastolic BP (PRS)	61.7	Fasting glucose (PRS)	0.14
5	Citrate	78	MDC	0.1		Degree of unsaturation	69.5	MDC	0.1		Pancreatic polypeptide	92.1	MDC	0.17		Lactate	80.4	Triacylglycerol in XL-HDL	0.09		IL-8	90.7	MDC	0.17		Total phospholipids in lipoprotein particles	72	Triacylglycerol in XL-VLDL	0.1		HOMA-B (PRS)	54	Dilated cardiomyopathy (PRS)	0.11
6	Pancreatic polypeptide	76	Ratio of PUFAs to MUFAs	0.09		Active GIP	66.6	Ratio of PUFAs to MUFAs	0.1		VEGF-D	86.1	IL-1RA	0.17		Concentration of XL-HDL particles	75	Triacylglycerol in XL-VLDL	0.08		PlGF	89.2	sICAM-1	0.16		Concentration of XL-HDL particles	71.3	Glycoprotein acetyls	0.09		Systolic BP (PRS)	51.3	NAFLD (PRS)	0.11
7	Fasting insulin (PRS)	72.8	sICAM-1	0.09		Pancreatic polypeptide	59.5	sICAM-1	0.09		IL-8	81.4	sICAM-1	0.16		CKD (PRS)	63.6	Concentration of XL-VLDL particles	0.08		VEGF-D	77	Insulin	0.13		Ratio of PUFAs to MUFAs	61	Concentration of XL-VLDL particles	0.08		Total cholesterol (PRS)	50.9	T1DM (PRS)	0.1
8	CKD (PRS)	70.4	IL-1RA	0.09		Citrate	58.6	IL-1RA	0.09		Fasting insulin (PRS)	77.2	Insulin	0.12		Total cholesterol (PRS)	61.6	Glycoprotein acetyls	0.08		IL-1RA	68.4	Leptin	0.11		Triacylglycerol in XS-VLDL	57	Total lipids in XL-VLDL	0.08		HbA1c (PRS)	47.3	IMID (PRS)	0.1
9	VEGF-D	69.5	Leptin	0.08		Phosphatidylcholines	56.7	Leptin	0.09		PlGF	70.5	Leptin	0.11		Triacylglycerol (PRS)	61.2	Total lipids in XL-VLDL	0.07		Flt-1	65.7	SAA	0.11		Degree of unsaturation	56.3	Triacylglycerol in ULDL and XXL-VLDL	0.07		Frailty index (PRS)	46.6	Triacylglycerol (PRS)	0.07
10	Phosphatidylcholines	58.3	T2DM BMI-adj. (PRS)	0.08		VEGF-D	53.1	Glycine	0.07		sICAM-1	68.3	SAA	0.1		Ratio of PUFAs to MUFAs	60.8	Triacylglycerol in ULDL and XXL-VLDL	0.07		CRP	59.4	IL-6	0.1		Total lipids in XL-VLDL	52.3	Triacylglycerol in XS-VLDL	0.07		IMID (PRS)	46.1	HbA1c (PRS)	0.06
11	PlGF	58.2	Glycine	0.06		IL-6	53	Triacylglycerol in XL-VLDL	0.06		CKD (PRS)	65.1	IL-6	0.1		Glycine	59	Triacylglycerol in XS-VLDL	0.06		IL-4	57.6	PlGF	0.09		Phosphatidylcholines	47.3	Phospholipids in XL-VLDL	0.06		BMI (PRS)	36.4	eGFR (PRS)	0.06
12	IL-6	57.9	Triacylglycerol in XL-HDL	0.06		Total phospholipids in lipoprotein particles	52.8	IL-6	0.06		Systolic BP (PRS)	62.5	PlGF	0.08		Diastolic BP (PRS)	56.2	Phospholipids in XL-VLDL	0.06		IL-17A	52	TSLP	0.09		Histidine	41.4	Concentration of ULDL and XXL-VLDL particles	0.06		Fasting glucose (PRS)	35	CKD (PRS)	0.06
13	HbA1c (PRS)	54.5	IL-6	0.06		Glycine	49.4	PlGF	0.06		Diastolic BP (PRS)	60.8	TSLP	0.08		HbA1c (PRS)	51.3	Total lipids in ULDL and XXL-VLDL	0.05		sICAM-1	50.9	TNF-α	0.07		Phospholipids in XL-VLDL	39.5	Total lipids in ULDL and XXL-VLDL	0.05		Atrial fibrillation (PRS)	33.4	Total cholesterol (PRS)	0.06
14	Diastolic BP (PRS)	52.9	Triacylglycerol in XL-VLDL	0.06		IL-3	46.3	Triacylglycerol in XL-HDL	0.06		Total cholesterol (PRS)	58.4	TNF-α	0.07		Phosphatidylcholines	48.8	Concentration of ULDL and XXL-VLDL particles	0.05		IL-3	46	IP-10	0.06		Phospholipids in S-LDL	38.9	Concentration of S-LDL particles	0.05		NAFLD (PRS)	32.6	Systolic BP (PRS)	0.06
15	Total cholesterol (PRS)	52.3	SAA	0.05		IL-2	43.9	SAA	0.06		IL-1RA	54.6	IP-10	0.05		Total phospholipids in lipoprotein particles	45.8	Free cholesterol in XL-VLDL	0.05		IL-6	43.4	IL-5	0.04		Phospholipids in L-HDL	38.4	Free cholesterol in XL-VLDL	0.05		HOMA-IR BMI-adj. (PRS)	32.2	Hypertrophic cardiomyopathy (PRS)	0.05
16	IL-3	51.7	PlGF	0.05		Total lipids in XL-VLDL	39.8	Concentration of XL-VLDL particles	0.05		IL-6	51.2	Fasting insulin (PRS)	0.04		WHR BMI-adj. (PRS)	45	Fasting insulin (PRS)	0.04		IL-2	43.1	sVCAM-1	0.04		Total lipids in XL-HDL	37.5	Free cholesterol in S-LDL	0.04		T1DM (PRS)	31.2	Atrial fibrillation (PRS)	0.05
17	Degree of unsaturation	48.1	Concentration of XL-VLDL particles	0.05		Ratio of PUFAs to MUFAs	39.7	TSLP	0.05		IL-17A	51	sVCAM-1	0.04		Fasting glucose (PRS)	44.8	Concentration of S-LDL particles	0.04		IL-17A/F	42.1	IL-16	0.04		Triacylglycerol in M-VLDL	28.3	Albumin	0.04		Triacylglycerol (PRS)	29.4	Stroke (PRS)	0.05
18	IMID (PRS)	46.7	Total lipids in XL-VLDL	0.05		IL-8	39.2	Total lipids in XL-VLDL	0.05		WHR BMI-adj. (PRS)	49	Fasting glucose (PRS)	0.04		IMID (PRS)	44.4	T1DM (PRS)	0.04		IL-17B	41.7	IL-12/IL-23p40	0.04		Cholesterol in XS-VLDL	25.8	Phospholipids in M-HDL	0.04		CAD (PRS)	28.7	HOMA-IR BMI-adj. (PRS)	0.04
19	Systolic BP (PRS)	43.7	TSLP	0.05		bFGF	38.6	TNF-α	0.05		Flt-1	48.2	IL-12/IL-23p40	0.04		Total lipids in XL-VLDL	43.7	Fasting glucose (PRS)	0.04		MDC	40.5	CCL3	0.04		Cholesteryl esters in XS-VLDL	25.2	Cholesteryl esters in XL-HDL	0.04		WHR BMI-adj. (PRS)	26.1	HOMA-IR (PRS)	0.04
20	Concentration of XL-HDL particles	43.6	Insulin	0.05		SAA	38.3	Insulin	0.05		IL-9	42.3	IL-5	0.03		Triacylglycerol in XS-VLDL	42.5	Dilated cardiomyopathy (PRS)	0.04		IL-5	35.4	Pancreatic polypeptide	0.03		Triacylglycerol in XL-VLDL	23	Ratio of triacylglycerol to phosphoglycerides	0.04		HOMA-IR (PRS)	24.9	Heart failure (PRS)	0.04
21	IL-8	42.8	Triacylglycerol in ULDL and XXL-VLDL	0.04		Triacylglycerol in XS-VLDL	37.2	Phospholipids in XL-VLDL	0.04		IL-10	41.8	CCL3	0.03		Phospholipids in XL-VLDL	38.8	Ratio of triacylglycerol to phosphoglycerides	0.03		bFGF	35.3	C-peptide	0.03		Phospholipids in XS-VLDL	22.9	Phospholipids in ULDL and XXL-VLDL	0.04		Dilated cardiomyopathy (PRS)	24.5	Diastolic BP (PRS)	0.03
22	Active GIP	42.1	TNF-α	0.04		Histidine	36.8	Triacylglycerol in ULDL and XXL-VLDL	0.04		IL-3	41.3	IL-16	0.03		Systolic BP (PRS)	38.5	Cholesteryl esters in XL-HDL	0.03		CCL4	33	IL-4	0.03		Free cholesterol in XS-VLDL	21.8	Cholesterol in XL-HDL	0.03		Stroke (PRS)	24.2	Frailty index (PRS)	0.03
23	Alanine	40.2	Phospholipids in XL-VLDL	0.04		IL-7	36.6	Triacylglycerol in XS-VLDL	0.04		Active GIP	41	T1DM (PRS)	0.03		Total lipids in XL-HDL	37.8	Phospholipids in ULDL and XXL-VLDL	0.03		SAA	27.1	Active GLP-1	0.03		Phenylalanine	20.1	Cholesterol in ULDL and XXL-VLDL	0.03		Hypertrophic cardiomyopathy (PRS)	23.6	2h glucose (PRS)	0.03
24	Ratio of PUFAs to MUFAs	38.6	Triacylglycerol in XS-VLDL	0.04		Active GLP-1	36.6	Glycoprotein acetyls	0.04		HbA1c (PRS)	39.7	C-peptide	0.03		Degree of unsaturation	35.8	Cholesterol in XL-HDL	0.03		IL-10	27	IL-12p70	0.03		Concentration of XL-VLDL particles	20	Triacylglycerol in M-VLDL	0.03		eGFR (PRS)	23.1	WHR BMI-adj. (PRS)	0.03
25	Total lipids in XL-VLDL	37.3	IP-10	0.04		Alanine	34.4	IP-10	0.04		IL-2	38.8	CKD (PRS)	0.03		Cholesterol in M-VLDL	33.1	Cholesterol in ULDL and XXL-VLDL	0.03		IL-9	25.5	Flt-1	0.03		Free cholesterol in HDL	19.9	Isoleucine	0.03		Heart failure (PRS)	22.1	AMI (PRS)	0.02
26	WHR BMI-adj. (PRS)	37.3	Glycoprotein acetyls	0.04		Concentration of XL-HDL particles	34	Total lipids in ULDL and XXL-VLDL	0.03		MDC	37.7	IMID (PRS)	0.03		Phospholipids in S-LDL	32.6	NAFLD (PRS)	0.03		Active GLP-1	25.4	IFN-γ	0.03		Ratio of linoleic acid to total fatty acids	19.4	Apolipoprotein A1	0.03		AMI (PRS)	21.2	CAD (PRS)	0.01
27	C-peptide	37.2	Total lipids in ULDL and XXL-VLDL	0.04		IL-17D	33.8	Free cholesterol in XL-VLDL	0.03		bFGF	37.1	Pancreatic polypeptide	0.03		Frailty index (PRS)	32.3	Free cholesterol in S-LDL	0.03		IL-17D	25	CCL4	0.03		Phospholipids in XL-HDL	19.4	Free cholesterol in ULDL and XXL-VLDL	0.03		2h glucose (PRS)	18.4	HOMA-B (PRS)	0.01
28	Fasting glucose (PRS)	37	Free cholesterol in XL-VLDL	0.04		Triacylglycerol in M-VLDL	32.2	Concentration of ULDL and XXL-VLDL particles	0.03		IL-17A/F	34.2	IL-4	0.03		HOMA-B (PRS)	31.7	Albumin	0.03		VEGF-C	24.6	IL-9	0.03		Ratio of SFAs to total fatty acids	18.8	Cholesterol in XL-VLDL	0.03
29	bFGF	36	Concentration of ULDL and XXL-VLDL particles	0.03		Free cholesterol in XS-VLDL	32.1	Concentration of S-LDL particles	0.03		Leptin	32.1	NAFLD (PRS)	0.03		Phospholipids in L-HDL	31.3	Triacylglycerol (PRS)	0.03		TARC	23.9	IL-17A/F	0.03		Free cholesterol in XL-VLDL	17.7	Cholesteryl esters in ULDL and XXL-VLDL	0.03
30	Phospholipids in XL-VLDL	34.9	IL-12/IL-23p40	0.03		IL-1RA	31.8	sVCAM-1	0.03		IL-4	32	Flt-1	0.03		Phenylalanine	30.5	Triacylglycerol in M-VLDL	0.03		TNF-α	23.9	IL-10	0.03		Cholesteryl esters in XL-HDL	17.5	Cholesterol in M-VLDL	0.03
31	Triacylglycerol (PRS)	34.8	Concentration of S-LDL particles	0.03		Phospholipids in S-LDL	30.2	IL-12/IL-23p40	0.03		CRP	30.6	IL-12p70	0.02		Histidine	30.4	Phospholipids in M-HDL	0.03		Leptin	22.3	IL-3	0.03		Ratio of triacylglycerol to phosphoglycerides	16.9	Acetoacetate	0.03
32	IL-2	34.5	Fasting insulin (PRS)	0.03		Phospholipids in XL-VLDL	29.2	Triacylglycerol in M-VLDL	0.03		IL-17B	30	Triacylglycerol (PRS)	0.02		CAD (PRS)	27.8	Cholesteryl esters in ULDL and XXL-VLDL	0.03		MCP-1	21.9	VEGF-C	0.02		Total lipids in XS-VLDL	15.3	Phosphatidylcholines	0.03
33	Free cholesterol in XL-VLDL	32.6	sVCAM-1	0.03		MCP-4	28.7	Flt-1	0.02		IL-1β	29.8	Stroke (PRS)	0.02		Concentration of XL-VLDL particles	26.8	Cholesterol in XL-VLDL	0.03		IL-15	20.6	TARC	0.02		Linoleic acid	15	Free cholesterol in XL-HDL	0.03
34	SAA	32.4	Fasting glucose (PRS)	0.02		Cholesterol in XS-VLDL	28.4	Ratio of triacylglycerol to phosphoglycerides	0.02		VEGF-A	28.1	CCL4	0.02		Triacylglycerol in M-VLDL	25.5	Free cholesterol in ULDL and XXL-VLDL	0.03		IL-7	20.4	TNF-β	0.02		Acetone	14.4	Tyrosine	0.02
35	IL-9	31.5	Ratio of triacylglycerol to phosphoglycerides	0.02		CCL4	28.3	Cholesterol in XL-VLDL	0.02		Frailty index (PRS)	27.9	Total cholesterol (PRS)	0.02		T1DM (PRS)	23.9	BMI (PRS)	0.03		IL-1β	20.4	IL-15	0.02		Concentration of S-LDL particles	14	Creatinine	0.02
36	Atrial fibrillation (PRS)	31.4	T1DM (PRS)	0.02		Glycoprotein acetyls	28.2	IL-5	0.02		SAA	26.7	Hypertrophic cardiomyopathy (PRS)	0.02		Atrial fibrillation (PRS)	23.7	Isoleucine	0.03		Eotaxin	19.5	IL-17A	0.02		Total lipids in ULDL and XXL-VLDL	13.9	Cholesteryl esters in M-LDL	0.02
37	Glycine	31.1	Triacylglycerol in M-VLDL	0.02		IP-10	26.6	Phospholipids in ULDL and XXL-VLDL	0.02		IL-5	26.6	IFN-γ	0.02		AMI (PRS)	23.6	IMID (PRS)	0.03		IL-16	19.3	IL-17C	0.02		Triacylglycerol in XL-HDL	13.8	Ratio of linoleic acid to total fatty acids	0.02
38	Triacylglycerol in XS-VLDL	30.4	Phospholipids in ULDL and XXL-VLDL	0.02		Cholesteryl esters in XS-VLDL	26.5	Albumin	0.02		Atrial fibrillation (PRS)	25.3	Active GLP-1	0.02		Phospholipids in XS-VLDL	23.6	Cholesterol in M-VLDL	0.02		MCP-4	18.7	Eotaxin-3	0.02		Tyrosine	13.7	Cholesterol in S-HDL	0.02
39	CAD (PRS)	29.2	Cholesterol in XL-VLDL	0.02		Phospholipids in XS-VLDL	26.2	Cholesterol in ULDL and XXL-VLDL	0.02		Active GLP-1	24.6	Dilated cardiomyopathy (PRS)	0.02		Dilated cardiomyopathy (PRS)	23.5	Apolipoprotein A1	0.02		VEGF-A	18.5	IL-13	0.02		Cholesterol in XL-HDL	13.5	Total lipids in XL-HDL	0.02
40	Total phospholipids in lipoprotein particles	28.7	Flt-1	0.02		TSLP	24.8	Free cholesterol in ULDL and XXL-VLDL	0.02		IMID (PRS)	24.2	IL-9	0.02		Hypertrophic cardiomyopathy (PRS)	22.6	CKD (PRS)	0.02		CCL3	17.5	Eotaxin	0.02		Acetate	13.3	Free cholesterol in S-HDL	0.02

## Sheet: ESM Table 6
ESM Table 6: Prediction accuracy and calibration for best performing panels and reference panels
AUROC	3 years			5 years			10 years
	boot-Poisson (n markers)	surv-RF (n markers)		boot-Poisson (n markers)	surv-RF (n markers)		boot-Poisson (n markers)	surv-RF (n markers)
Covariates	0.66 (0.49; 0.83) (0)	0.66 (0.49; 0.83) (0)		0.70 (0.49; 0.88) (0)	0.70 (0.49; 0.88) (0)		0.75 (0.54; 0.91) (0)	0.75 (0.54; 0.91) (0)
Covariates plus glucose	0.72 (0.45; 0.88) (1)	0.72 (0.45; 0.88) (1)		0.76 (0.52; 0.91) (1)	0.76 (0.52; 0.91) (1)		0.79 (0.55; 0.93) (1)	0.79 (0.55; 0.93) (1)
Proteins, metabolites and PRSs	0.76 (0.56; 0.92) (21)	0.75 (0.55; 0.90) (24)		0.82 (0.62; 0.95) (38)	0.80 (0.62; 0.93) (24)		0.84 (0.66; 0.96) (12)	0.84 (0.66; 0.96) (12)
Proteins and metabolites	0.74 (0.54; 0.90) (40)	0.74 (0.53; 0.89) (25)		0.81 (0.63; 0.95) (31)	0.80 (0.60; 0.93) (23)		0.83 (0.67; 0.96) (29)	0.83 (0.64; 0.95) (6)
Proteins and PRSs	0.73 (0.55; 0.89) (16)	0.72 (0.53; 0.88) (26)		0.80 (0.61; 0.94) (21)	0.78 (0.57; 0.93) (8)		0.84 (0.66; 0.96) (8)	0.83 (0.67; 0.96) (5)
Metabolites and PRSs	0.74 (0.48; 0.90) (10)	0.74 (0.50; 0.89) (11)		0.81 (0.60; 0.94) (33)	0.80 (0.59; 0.94) (18)		0.82 (0.63; 0.94) (11)	0.82 (0.61; 0.95) (9)
Proteins	0.72 (0.51; 0.86) (12)	0.70 (0.52; 0.86) (11)		0.78 (0.59; 0.92) (12)	0.76 (0.55; 0.90) (7)		0.82 (0.65; 0.94) (11)	0.81 (0.63; 0.95) (11)
Metabolites	0.72 (0.50; 0.89) (23)	0.72 (0.50; 0.87) (8)		0.80 (0.59; 0.94) (18)	0.79 (0.56; 0.93) (4)		0.81 (0.62; 0.95) (17)	0.80 (0.59; 0.93) (5)
PRSs	0.69 (0.50; 0.87) (2)	0.69 (0.50; 0.87) (2)		0.74 (0.49; 0.90) (5)	0.74 (0.52; 0.89) (3)		0.78 (0.59; 0.93) (4)	0.78 (0.58; 0.93) (1)
Brier score	3 years			5 years			10 years
	boot-Poisson (n markers)	surv-RF (n markers)		boot-Poisson (n markers)	surv-RF (n markers)		boot-Poisson (n markers)	surv-RF (n markers)
Covariates	0.75 (0.54; 0.91) (0)	0.75 (0.54; 0.91) (0)		0.23 (0.17; 0.28) (0)	0.23 (0.17; 0.28) (0)		0.23 (0.17; 0.29) (0)	0.23 (0.17; 0.29) (0)
Covariates plus glucose	0.79 (0.55; 0.93) (1)	0.79 (0.55; 0.93) (1)		0.21 (0.15; 0.28) (1)	0.21 (0.15; 0.28) (1)		0.20 (0.15; 0.27) (1)	0.20 (0.15; 0.27) (1)
Proteins, metabolites and PRSs	0.84 (0.66; 0.96) (12)	0.84 (0.66; 0.96) (12)		0.18 (0.12; 0.26) (36)	0.19 (0.13; 0.27) (25)		0.17 (0.12; 0.24) (11)	0.17 (0.12; 0.24) (24)
Proteins and metabolites	0.83 (0.67; 0.96) (29)	0.83 (0.64; 0.95) (6)		0.19 (0.12; 0.26) (31)	0.20 (0.14; 0.27) (23)		0.17 (0.11; 0.25) (33)	0.18 (0.12; 0.25) (16)
Proteins and PRSs	0.84 (0.66; 0.96) (8)	0.83 (0.67; 0.96) (5)		0.19 (0.13; 0.27) (16)	0.20 (0.14; 0.28) (8)		0.17 (0.12; 0.25) (19)	0.18 (0.12; 0.26) (27)
Metabolites and PRSs	0.82 (0.63; 0.94) (11)	0.82 (0.61; 0.95) (9)		0.19 (0.13; 0.28) (32)	0.19 (0.14; 0.27) (20)		0.18 (0.12; 0.26) (35)	0.18 (0.13; 0.26) (8)
Proteins	0.82 (0.65; 0.94) (11)	0.81 (0.63; 0.95) (11)		0.20 (0.14; 0.28) (17)	0.21 (0.15; 0.28) (11)		0.18 (0.13; 0.26) (20)	0.19 (0.13; 0.26) (23)
Metabolites	0.81 (0.62; 0.95) (17)	0.80 (0.59; 0.93) (5)		0.19 (0.13; 0.27) (18)	0.20 (0.14; 0.28) (4)		0.18 (0.12; 0.27) (33)	0.19 (0.14; 0.27) (6)
PRSs	0.78 (0.59; 0.93) (4)	0.78 (0.58; 0.93) (1)		0.21 (0.16; 0.28) (3)	0.21 (0.16; 0.28) (3)		0.21 (0.15; 0.27) (3)	0.21 (0.15; 0.27) (2)
MCC	3 years			5 years			10 years
	boot-Poisson (n markers)	surv-RF (n markers)		boot-Poisson (n markers)	surv-RF (n markers)		boot-Poisson (n markers)	surv-RF (n markers)
Covariates	0.00 (-0.31; 0.32) (0)	0.00 (-0.31; 0.32) (0)		0.31 (-0.04; 0.60) (0)	0.31 (-0.04; 0.60) (0)		0.30 (-0.12; 0.59) (0)	0.30 (-0.12; 0.59) (0)
Covariates plus glucose	0.21 (-0.12; 0.48) (1)	0.21 (-0.12; 0.48) (1)		0.35 (-0.02; 0.68) (1)	0.35 (-0.02; 0.68) (1)		0.38 (0.00; 0.69) (1)	0.38 (0.00; 0.69) (1)
Proteins, metabolites and PRSs	0.24 (-0.12; 0.50) (36)	0.24 (-0.12; 0.50) (2)		0.45 (0.08; 0.75) (35)	0.41 (0.08; 0.71) (24)		0.51 (0.15; 0.77) (14)	0.51 (0.14; 0.78) (33)
Proteins and metabolites	0.23 (-0.14; 0.51) (40)	0.24 (-0.12; 0.50) (2)		0.45 (0.07; 0.75) (28)	0.42 (0.05; 0.71) (23)		0.50 (0.15; 0.77) (29)	0.48 (0.07; 0.74) (12)
Proteins and PRSs	0.24 (-0.11; 0.51) (35)	0.22 (-0.13; 0.49) (33)		0.43 (0.08; 0.72) (17)	0.40 (0.07; 0.69) (14)		0.51 (0.15; 0.81) (18)	0.50 (0.12; 0.78) (38)
Metabolites and PRSs	0.23 (-0.12; 0.49) (19)	0.21 (-0.12; 0.48) (1)		0.44 (0.07; 0.71) (11)	0.42 (0.06; 0.73) (19)		0.47 (0.14; 0.77) (38)	0.47 (0.10; 0.76) (5)
Proteins	0.22 (-0.17; 0.51) (18)	0.19 (-0.20; 0.49) (20)		0.38 (0.00; 0.67) (5)	0.37 (0.00; 0.68) (26)		0.46 (0.12; 0.75) (14)	0.43 (0.06; 0.71) (13)
Metabolites	0.21 (-0.12; 0.48) (1)	0.21 (-0.12; 0.48) (1)		0.41 (0.00; 0.70) (18)	0.40 (0.00; 0.70) (26)		0.46 (0.11; 0.75) (18)	0.45 (0.06; 0.73) (4)
PRSs	0.18 (-0.20; 0.45) (10)	0.17 (-0.20; 0.46) (20)		0.33 (0.00; 0.65) (2)	0.33 (0.00; 0.65) (2)		0.39 (0.00; 0.65) (7)	0.38 (0.00; 0.65) (4)

## Sheet: ESM Table 7
ESM Table 7: Prediction accuracy and calibration for all panels
				3 years									5 years									10 years
				AUROC			Brier score			MCC			AUROC			Brier score			MCC			AUROC			Brier score			MCC
Biomarker data set	Model type	Panel	Biomarker name	Mean (95% CI)	Delta		Mean (95% CI)	Delta		Mean (95% CI)	Delta		Mean (95% CI)	Delta		Mean (95% CI)	Delta		Mean (95% CI)	Delta		Mean (95% CI)	Delta		Mean (95% CI)	Delta		Mean (95% CI)	Delta
Proteins, metabolites and PRSs	boot-Poisson	0	Covariates only	0.66 (0.49; 0.83)	—		0.28 (0.24; 0.32)	—		0.00 (-0.31; 0.32)	—		0.70 (0.49; 0.88)	—		0.23 (0.17; 0.28)	—		0.31 (-0.04; 0.60)	—		0.75 (0.54; 0.91)	—		0.23 (0.17; 0.29)	—		0.30 (-0.12; 0.59)	—
		1	Glucose	0.72 (0.45; 0.88)	0.0546		0.26 (0.21; 0.31)	-0.0173		0.21 (-0.12; 0.48)	0.2132		0.76 (0.52; 0.91)	0.0578		0.21 (0.15; 0.28)	-0.019		0.35 (-0.02; 0.68)	0.0395		0.79 (0.55; 0.93)	0.0407		0.20 (0.15; 0.27)	-0.0235		0.38 (0.00; 0.69)	0.0834
		2	T2DM BMI-adj. (PRS)	0.73 (0.47; 0.87)	0.0135		0.25 (0.20; 0.31)	-0.0048		0.20 (-0.12; 0.49)	-0.0091		0.77 (0.56; 0.92)	0.0102		0.20 (0.15; 0.28)	-0.0045		0.35 (0.00; 0.63)	-0.002		0.81 (0.60; 0.94)	0.0231		0.19 (0.14; 0.27)	-0.0075		0.43 (0.07; 0.71)	0.0468
		3	Glucagon	0.71 (0.45; 0.86)	-0.0199		0.26 (0.21; 0.32)	0.0078		0.19 (-0.16; 0.45)	-0.0151		0.77 (0.55; 0.91)	-0.004		0.21 (0.15; 0.28)	0.0036		0.33 (-0.03; 0.63)	-0.0172		0.81 (0.61; 0.94)	0.0002		0.19 (0.14; 0.26)	-0.0026		0.43 (0.06; 0.73)	0.0013
		4	Tie-2	0.73 (0.46; 0.88)	0.0203		0.25 (0.20; 0.31)	-0.008		0.21 (-0.15; 0.47)	0.0242		0.79 (0.59; 0.92)	0.0196		0.20 (0.14; 0.27)	-0.0069		0.38 (0.00; 0.67)	0.049		0.83 (0.64; 0.96)	0.0165		0.18 (0.13; 0.25)	-0.0086		0.47 (0.12; 0.76)	0.0413
		5	Pancreatic polypeptide	0.74 (0.50; 0.87)	0.0057		0.25 (0.20; 0.31)	-0.004		0.22 (-0.17; 0.48)	0.0104		0.79 (0.59; 0.93)	0		0.20 (0.14; 0.27)	-0.0015		0.39 (0.00; 0.68)	0.0093		0.82 (0.63; 0.96)	-0.0035		0.18 (0.13; 0.25)	0.0009		0.48 (0.13; 0.76)	0.0099
		6	VEGF-D	0.73 (0.47; 0.88)	-0.0011		0.25 (0.20; 0.31)	0.001		0.22 (-0.14; 0.48)	-0.0054		0.80 (0.60; 0.93)	0.0097		0.20 (0.13; 0.27)	-0.0012		0.39 (0.00; 0.69)	0.0038		0.83 (0.65; 0.96)	0.009		0.18 (0.13; 0.25)	-0.003		0.50 (0.15; 0.77)	0.0135
		7	CKD (PRS)	0.74 (0.52; 0.88)	0.0029		0.25 (0.20; 0.31)	-0.0004		0.20 (-0.17; 0.48)	-0.0208		0.80 (0.60; 0.94)	0.0024		0.20 (0.13; 0.27)	-0.001		0.39 (0.00; 0.71)	-0.0029		0.83 (0.66; 0.96)	0.0023		0.18 (0.13; 0.25)	-0.0011		0.49 (0.14; 0.77)	-0.0074
		8	Fasting insulin (PRS)	0.75 (0.53; 0.89)	0.0094		0.25 (0.19; 0.31)	-0.0032		0.20 (-0.18; 0.49)	0.0067		0.80 (0.61; 0.94)	0.0027		0.20 (0.13; 0.26)	-0.0001		0.39 (0.00; 0.70)	0.0058		0.84 (0.66; 0.96)	0.0019		0.18 (0.12; 0.25)	-0.0024		0.50 (0.15; 0.77)	0.0074
		9	PlGF	0.75 (0.54; 0.89)	0.0023		0.25 (0.19; 0.30)	-0.0009		0.22 (-0.12; 0.50)	0.0195		0.80 (0.61; 0.94)	0.001		0.19 (0.13; 0.27)	-0.0026		0.42 (0.06; 0.71)	0.0229		0.84 (0.65; 0.97)	0.0031		0.18 (0.12; 0.24)	-0.0017		0.50 (0.16; 0.79)	0.0048
		10	Concentration of XL-HDL particles	0.75 (0.52; 0.89)	-0.0004		0.25 (0.19; 0.30)	0.0002		0.22 (-0.12; 0.50)	0		0.80 (0.60; 0.94)	-0.0033		0.19 (0.13; 0.27)	0.0005		0.42 (0.06; 0.71)	0.0027		0.84 (0.65; 0.97)	-0.0022		0.18 (0.12; 0.24)	0.0003		0.51 (0.15; 0.79)	0.0046
		11	IL-6	0.75 (0.51; 0.89)	-0.0013		0.25 (0.19; 0.31)	0.0008		0.20 (-0.15; 0.49)	-0.02		0.80 (0.60; 0.95)	0.0017		0.20 (0.13; 0.27)	0.0006		0.40 (0.00; 0.71)	-0.0171		0.84 (0.66; 0.96)	0.0026		0.17 (0.12; 0.24)	-0.0034		0.51 (0.17; 0.79)	0
		12	Degree of unsaturation	0.75 (0.50; 0.89)	-0.0004		0.25 (0.19; 0.31)	-0.0002		0.20 (-0.15; 0.50)	0.0002		0.80 (0.60; 0.95)	-0.0019		0.20 (0.13; 0.27)	0.0004		0.41 (0.00; 0.71)	0.0098		0.84 (0.66; 0.96)	0.0002		0.17 (0.12; 0.24)	0.0009		0.51 (0.15; 0.80)	0
		13	Diastolic BP (PRS)	0.75 (0.51; 0.89)	-0.0008		0.25 (0.19; 0.31)	-0.0004		0.20 (-0.15; 0.50)	-0.0052		0.80 (0.60; 0.94)	-0.0006		0.20 (0.13; 0.27)	0.0001		0.41 (0.00; 0.71)	-0.0041		0.84 (0.67; 0.96)	-0.0029		0.17 (0.12; 0.24)	-0.0003		0.51 (0.15; 0.79)	0
		14	Total cholesterol (PRS)	0.75 (0.51; 0.88)	0		0.25 (0.19; 0.31)	0.0017		0.20 (-0.16; 0.49)	0.0054		0.80 (0.59; 0.95)	0.0003		0.20 (0.13; 0.27)	-0.0001		0.41 (0.00; 0.71)	-0.001		0.84 (0.66; 0.96)	-0.0005		0.17 (0.12; 0.24)	0.0005		0.51 (0.15; 0.77)	0.004
		15	IL-3	0.75 (0.52; 0.89)	0.0006		0.25 (0.19; 0.31)	-0.0009		0.20 (-0.16; 0.50)	-0.0002		0.80 (0.60; 0.95)	0.0012		0.20 (0.13; 0.27)	-0.0002		0.41 (0.00; 0.71)	0.001		0.84 (0.65; 0.97)	0.0005		0.17 (0.12; 0.25)	0.0008		0.51 (0.13; 0.78)	0
		16	HbA1c (PRS)	0.75 (0.54; 0.89)	-0.0006		0.25 (0.19; 0.31)	-0.0009		0.20 (-0.18; 0.50)	-0.0078		0.80 (0.59; 0.95)	-0.0011		0.20 (0.13; 0.27)	-0.0003		0.41 (0.00; 0.71)	0		0.84 (0.64; 0.96)	-0.0003		0.17 (0.12; 0.25)	-0.0015		0.51 (0.15; 0.78)	-0.004
		17	Citrate	0.76 (0.55; 0.91)	0.0107		0.24 (0.19; 0.30)	-0.0024		0.19 (-0.19; 0.49)	-0.0018		0.81 (0.61; 0.95)	0.0097		0.19 (0.12; 0.26)	-0.0031		0.41 (0.07; 0.72)	0.0044		0.84 (0.65; 0.96)	-0.001		0.18 (0.12; 0.25)	0.002		0.50 (0.13; 0.78)	-0.0058
		18	IMID (PRS)	0.76 (0.56; 0.91)	0.0027		0.24 (0.19; 0.30)	-0.0018		0.19 (-0.18; 0.49)	0		0.80 (0.61; 0.95)	-0.0042		0.19 (0.12; 0.27)	0.0003		0.41 (0.00; 0.74)	-0.0003		0.84 (0.64; 0.96)	-0.0002		0.18 (0.12; 0.25)	0		0.51 (0.11; 0.77)	0.0058
		19	WHR BMI-adj. (PRS)	0.76 (0.57; 0.92)	0.0004		0.24 (0.19; 0.30)	-0.0021		0.20 (-0.18; 0.50)	0.0075		0.80 (0.60; 0.94)	-0.0026		0.19 (0.12; 0.27)	0.0019		0.42 (0.03; 0.71)	0.0029		0.83 (0.64; 0.95)	-0.0037		0.18 (0.12; 0.26)	0.0009		0.50 (0.11; 0.80)	-0.0031
		20	Triacylglycerol (PRS)	0.76 (0.57; 0.92)	0.0004		0.24 (0.19; 0.30)	-0.0005		0.20 (-0.18; 0.49)	0.0023		0.80 (0.60; 0.94)	-0.0003		0.19 (0.13; 0.27)	-0.0007		0.41 (0.00; 0.71)	-0.0018		0.83 (0.64; 0.95)	-0.0002		0.18 (0.12; 0.26)	0.0001		0.51 (0.10; 0.79)	0.0031
		21	Systolic BP (PRS)	0.76 (0.56; 0.92)	0.0044		0.24 (0.18; 0.30)	-0.0037		0.23 (-0.15; 0.49)	0.0227		0.80 (0.60; 0.94)	0.0016		0.19 (0.12; 0.28)	-0.0011		0.42 (0.06; 0.71)	0.0071		0.83 (0.63; 0.95)	0		0.18 (0.12; 0.25)	0.0004		0.50 (0.10; 0.78)	-0.0058
		22	Active GIP	0.76 (0.57; 0.91)	-0.0022		0.24 (0.19; 0.30)	0.0019		0.23 (-0.15; 0.51)	0.0068		0.80 (0.61; 0.94)	0.0006		0.19 (0.13; 0.27)	0.0007		0.43 (0.06; 0.71)	0.0097		0.83 (0.65; 0.96)	0.0017		0.17 (0.12; 0.25)	-0.0018		0.50 (0.13; 0.78)	-0.0013
		23	Ratio of PUFAs to MUFAs	0.75 (0.56; 0.91)	-0.0151		0.24 (0.19; 0.31)	0.0059		0.23 (-0.10; 0.49)	-0.0041		0.81 (0.61; 0.94)	0.0094		0.19 (0.13; 0.27)	-0.005		0.45 (0.07; 0.72)	0.016		0.84 (0.63; 0.96)	0.0022		0.17 (0.12; 0.25)	-0.0005		0.50 (0.06; 0.77)	0.0006
		24	Alanine	0.75 (0.56; 0.91)	0.0002		0.24 (0.19; 0.31)	0.0002		0.23 (-0.11; 0.50)	0.0021		0.81 (0.61; 0.94)	-0.0001		0.19 (0.12; 0.27)	0.0008		0.43 (0.07; 0.72)	-0.0113		0.83 (0.63; 0.95)	-0.0029		0.17 (0.12; 0.25)	0.0002		0.50 (0.07; 0.77)	-0.0006
		25	Phosphatidylcholines	0.75 (0.56; 0.91)	0.0041		0.24 (0.19; 0.31)	-0.0007		0.23 (-0.11; 0.50)	-0.0047		0.81 (0.62; 0.94)	0.0002		0.19 (0.12; 0.27)	-0.0013		0.45 (0.07; 0.73)	0.0122		0.83 (0.63; 0.96)	0.0007		0.17 (0.12; 0.25)	0.0002		0.50 (0.08; 0.77)	0
		26	CAD (PRS)	0.75 (0.55; 0.91)	-0.0054		0.24 (0.19; 0.31)	0.0008		0.23 (-0.12; 0.51)	0		0.81 (0.62; 0.94)	-0.0008		0.19 (0.12; 0.27)	-0.0001		0.44 (0.07; 0.73)	-0.0049		0.83 (0.64; 0.95)	-0.002		0.17 (0.12; 0.25)	-0.0001		0.50 (0.08; 0.77)	0
		27	IL-9	0.75 (0.54; 0.91)	-0.001		0.24 (0.19; 0.31)	0.0009		0.23 (-0.13; 0.50)	0.0034		0.81 (0.62; 0.94)	0.0021		0.19 (0.13; 0.27)	0.001		0.44 (0.03; 0.72)	-0.0068		0.83 (0.64; 0.95)	-0.0009		0.17 (0.12; 0.25)	0.0006		0.49 (0.06; 0.77)	-0.0146
		28	Atrial fibrillation (PRS)	0.74 (0.53; 0.91)	-0.0027		0.25 (0.19; 0.31)	0.0009		0.24 (-0.11; 0.50)	0.0059		0.81 (0.60; 0.94)	-0.0021		0.19 (0.12; 0.27)	-0.0009		0.43 (0.00; 0.71)	-0.0021		0.83 (0.63; 0.95)	-0.0029		0.18 (0.12; 0.25)	0.0016		0.48 (0.08; 0.76)	-0.0073
		29	Fasting glucose (PRS)	0.74 (0.54; 0.90)	-0.0013		0.25 (0.19; 0.32)	0.0011		0.23 (-0.14; 0.49)	-0.0046		0.81 (0.60; 0.94)	-0.0004		0.19 (0.12; 0.27)	0.0002		0.44 (0.05; 0.74)	0.003		0.83 (0.63; 0.95)	-0.0012		0.18 (0.12; 0.26)	-0.0002		0.50 (0.08; 0.78)	0.0219
		30	bFGF	0.74 (0.53; 0.90)	-0.0022		0.25 (0.19; 0.32)	0.0014		0.23 (-0.15; 0.48)	-0.0047		0.81 (0.61; 0.94)	-0.0009		0.19 (0.12; 0.27)	0.0005		0.43 (0.03; 0.74)	-0.0029		0.82 (0.63; 0.95)	-0.0022		0.18 (0.12; 0.26)	0.0005		0.50 (0.08; 0.77)	-0.0042
		31	Free cholesterol in XL-VLDL	0.74 (0.54; 0.90)	0		0.25 (0.20; 0.32)	0.0005		0.22 (-0.14; 0.49)	-0.0059		0.81 (0.61; 0.94)	-0.0026		0.19 (0.13; 0.27)	0.0022		0.43 (0.03; 0.72)	-0.0005		0.83 (0.63; 0.95)	0.0011		0.18 (0.12; 0.26)	0.0001		0.49 (0.08; 0.78)	-0.0034
		32	AMI (PRS)	0.74 (0.54; 0.90)	0.0007		0.25 (0.20; 0.32)	0		0.22 (-0.13; 0.48)	-0.0027		0.81 (0.61; 0.94)	-0.0031		0.19 (0.13; 0.27)	0.0009		0.43 (0.07; 0.72)	0.0005		0.82 (0.63; 0.95)	-0.0035		0.18 (0.12; 0.26)	0.001		0.49 (0.10; 0.79)	0
		33	BMI (PRS)	0.74 (0.54; 0.90)	-0.0014		0.25 (0.20; 0.32)	0.0007		0.21 (-0.13; 0.50)	-0.005		0.80 (0.60; 0.94)	-0.0008		0.19 (0.13; 0.27)	-0.0003		0.43 (0.07; 0.72)	-0.0005		0.82 (0.63; 0.95)	0.0005		0.18 (0.12; 0.26)	-0.0003		0.49 (0.10; 0.77)	-0.0022
		34	sICAM-1	0.73 (0.51; 0.89)	-0.0058		0.25 (0.20; 0.32)	0.0005		0.21 (-0.12; 0.48)	-0.0037		0.81 (0.60; 0.94)	0.0039		0.19 (0.13; 0.27)	-0.0007		0.43 (0.07; 0.74)	0.0005		0.82 (0.64; 0.95)	-0.0017		0.18 (0.12; 0.26)	-0.0005		0.48 (0.09; 0.77)	-0.0138
		35	Total phospholipids in lipoprotein particles	0.74 (0.52; 0.90)	0.0114		0.25 (0.19; 0.32)	-0.0043		0.23 (-0.12; 0.49)	0.0155		0.81 (0.62; 0.94)	0.0047		0.19 (0.12; 0.27)	-0.0038		0.45 (0.08; 0.75)	0.019		0.82 (0.64; 0.95)	-0.0028		0.18 (0.11; 0.25)	0.0008		0.48 (0.09; 0.78)	-0.001
		36	VEGF-A	0.75 (0.54; 0.91)	0.0026		0.24 (0.19; 0.32)	-0.0034		0.24 (-0.12; 0.50)	0.0114		0.82 (0.63; 0.95)	0.0041		0.18 (0.12; 0.26)	-0.0018		0.45 (0.09; 0.77)	-0.0054		0.82 (0.65; 0.95)	0.0045		0.18 (0.11; 0.26)	-0.0008		0.48 (0.08; 0.78)	0
		37	IL-2	0.75 (0.54; 0.91)	0.0035		0.24 (0.19; 0.32)	0.0001		0.24 (-0.12; 0.51)	0		0.82 (0.63; 0.95)	-0.0011		0.18 (0.12; 0.26)	0		0.45 (0.08; 0.77)	0.0054		0.82 (0.65; 0.95)	-0.0017		0.18 (0.11; 0.25)	-0.0001		0.48 (0.08; 0.78)	0
		38	SAA	0.75 (0.54; 0.91)	0		0.24 (0.18; 0.31)	-0.0008		0.24 (-0.12; 0.51)	0		0.82 (0.62; 0.95)	0.0014		0.19 (0.12; 0.26)	0.0015		0.45 (0.08; 0.77)	-0.0054		0.82 (0.65; 0.96)	0.0027		0.18 (0.11; 0.25)	0		0.48 (0.08; 0.80)	0.001
		39	Frailty index (PRS)	0.74 (0.54; 0.90)	-0.0056		0.24 (0.19; 0.32)	0.0016		0.23 (-0.12; 0.50)	-0.0018		0.82 (0.63; 0.95)	-0.0023		0.19 (0.12; 0.27)	0.0002		0.44 (0.08; 0.79)	-0.008		0.82 (0.64; 0.95)	-0.0031		0.18 (0.12; 0.26)	0.0013		0.47 (0.08; 0.78)	-0.0023
		40	IL-17B	0.74 (0.54; 0.90)	0		0.24 (0.19; 0.31)	0		0.23 (-0.12; 0.50)	-0.0024		0.81 (0.62; 0.95)	-0.0023		0.19 (0.12; 0.27)	0.0002		0.44 (0.08; 0.77)	-0.0028		0.82 (0.65; 0.95)	-0.0015		0.18 (0.12; 0.25)	-0.0005		0.47 (0.08; 0.77)	-0.0026
	surv-RF	0	Covariates only	0.66 (0.49; 0.83)	—		0.28 (0.24; 0.32)	—		0.00 (-0.31; 0.32)	—		0.70 (0.49; 0.88)	—		0.23 (0.17; 0.28)	—		0.31 (-0.04; 0.60)	—		0.75 (0.54; 0.91)	—		0.23 (0.17; 0.29)	—		0.30 (-0.12; 0.59)	—
		1	Glucose	0.72 (0.45; 0.88)	0.0546		0.26 (0.21; 0.31)	-0.0173		0.21 (-0.12; 0.48)	0.2132		0.76 (0.52; 0.91)	0.0578		0.21 (0.15; 0.28)	-0.019		0.35 (-0.02; 0.68)	0.0395		0.79 (0.55; 0.93)	0.0407		0.20 (0.15; 0.27)	-0.0235		0.38 (0.00; 0.69)	0.0834
		2	Tie-2	0.74 (0.54; 0.88)	0.0227		0.25 (0.20; 0.31)	-0.008		0.24 (-0.12; 0.50)	0.0232		0.78 (0.57; 0.93)	0.0165		0.20 (0.14; 0.27)	-0.0071		0.39 (0.00; 0.70)	0.0459		0.81 (0.60; 0.94)	0.0195		0.19 (0.14; 0.26)	-0.0089		0.42 (0.08; 0.71)	0.0391
		3	Glucagon	0.72 (0.48; 0.88)	-0.0164		0.26 (0.21; 0.32)	0.0077		0.20 (-0.13; 0.47)	-0.0403		0.78 (0.53; 0.91)	-0.0027		0.20 (0.15; 0.28)	0.0033		0.37 (-0.03; 0.68)	-0.022		0.81 (0.62; 0.94)	0.0018		0.19 (0.14; 0.26)	-0.0021		0.45 (0.08; 0.77)	0.0233
		4	CRP	0.72 (0.47; 0.86)	-0.0059		0.26 (0.21; 0.32)	0.0004		0.21 (-0.13; 0.49)	0.0171		0.78 (0.58; 0.91)	0.006		0.20 (0.14; 0.28)	-0.0027		0.37 (-0.03; 0.65)	-0.0008		0.82 (0.63; 0.94)	0.0091		0.19 (0.13; 0.25)	-0.004		0.46 (0.08; 0.73)	0.0134
		5	MDC	0.72 (0.46; 0.87)	0.0031		0.26 (0.20; 0.32)	-0.001		0.22 (-0.13; 0.49)	0.005		0.78 (0.57; 0.92)	0		0.20 (0.15; 0.28)	0.0021		0.36 (0.00; 0.65)	-0.013		0.82 (0.63; 0.95)	0.0076		0.18 (0.13; 0.25)	-0.0027		0.47 (0.09; 0.73)	0.0134
		6	sICAM-1	0.72 (0.46; 0.87)	0		0.26 (0.20; 0.32)	0.0005		0.21 (-0.13; 0.48)	-0.0077		0.78 (0.57; 0.91)	0.0037		0.20 (0.14; 0.28)	-0.0012		0.36 (0.00; 0.67)	0.0043		0.82 (0.62; 0.95)	-0.0045		0.19 (0.13; 0.25)	0.0014		0.46 (0.09; 0.73)	-0.0102
		7	Ratio of PUFAs to MUFAs	0.71 (0.49; 0.86)	-0.0071		0.26 (0.21; 0.33)	0.0039		0.20 (-0.14; 0.47)	-0.0144		0.79 (0.57; 0.93)	0.0024		0.20 (0.14; 0.28)	-0.0043		0.38 (0.00; 0.67)	0.0181		0.83 (0.65; 0.95)	0.0081		0.18 (0.13; 0.25)	-0.0043		0.47 (0.06; 0.75)	0.0076
		8	IL-1RA	0.71 (0.51; 0.87)	0.0023		0.26 (0.21; 0.32)	-0.0016		0.20 (-0.15; 0.48)	0.0075		0.79 (0.57; 0.93)	0.0028		0.20 (0.14; 0.28)	-0.0002		0.38 (0.00; 0.68)	-0.0028		0.83 (0.65; 0.95)	-0.0013		0.18 (0.13; 0.25)	0.0007		0.47 (0.07; 0.75)	0
		9	T2DM BMI-adj. (PRS)	0.72 (0.49; 0.88)	0.0078		0.26 (0.20; 0.32)	-0.0038		0.20 (-0.16; 0.47)	-0.0075		0.80 (0.60; 0.94)	0.009		0.20 (0.13; 0.27)	-0.0031		0.39 (0.00; 0.70)	0.0152		0.84 (0.65; 0.96)	0.0096		0.18 (0.13; 0.24)	-0.0063		0.50 (0.15; 0.77)	0.0311
		10	Leptin	0.72 (0.49; 0.88)	-0.0002		0.25 (0.20; 0.32)	-0.0014		0.21 (-0.16; 0.46)	0.0134		0.80 (0.60; 0.94)	-0.0014		0.19 (0.13; 0.27)	-0.0005		0.39 (0.06; 0.71)	-0.0044		0.84 (0.66; 0.96)	0.0004		0.18 (0.13; 0.25)	0.0006		0.51 (0.09; 0.77)	0.003
		11	Glycine	0.72 (0.50; 0.88)	0.0003		0.25 (0.20; 0.32)	0.0003		0.20 (-0.16; 0.46)	-0.0095		0.80 (0.60; 0.93)	-0.0008		0.20 (0.13; 0.27)	0.0013		0.39 (0.00; 0.70)	-0.0027		0.84 (0.65; 0.96)	-0.0003		0.18 (0.13; 0.25)	-0.0002		0.50 (0.09; 0.77)	-0.003
		12	IL-6	0.72 (0.52; 0.87)	0.0002		0.26 (0.20; 0.32)	0.0006		0.20 (-0.16; 0.46)	0		0.80 (0.60; 0.93)	0.0008		0.20 (0.13; 0.27)	0.0001		0.38 (0.00; 0.69)	-0.0012		0.84 (0.66; 0.96)	0.0032		0.18 (0.12; 0.25)	-0.0006		0.50 (0.10; 0.77)	0.0014
		13	Triacylglycerol in XL-VLDL	0.72 (0.53; 0.87)	-0.0002		0.25 (0.20; 0.32)	-0.0011		0.20 (-0.18; 0.47)	0.0041		0.80 (0.60; 0.94)	-0.0017		0.20 (0.13; 0.27)	-0.0004		0.39 (0.06; 0.69)	0.0072		0.84 (0.66; 0.95)	-0.0004		0.17 (0.13; 0.25)	-0.0006		0.50 (0.11; 0.77)	0
		14	Triacylglycerol in XL-HDL	0.72 (0.52; 0.87)	0.0023		0.25 (0.20; 0.32)	0.0005		0.21 (-0.17; 0.47)	0.0054		0.80 (0.61; 0.94)	0.0029		0.20 (0.13; 0.27)	-0.0005		0.40 (0.06; 0.71)	0.0094		0.84 (0.66; 0.95)	-0.0016		0.17 (0.12; 0.25)	0.0002		0.50 (0.08; 0.77)	0
		15	SAA	0.72 (0.51; 0.87)	0		0.25 (0.20; 0.32)	-0.0001		0.21 (-0.16; 0.47)	-0.0005		0.80 (0.60; 0.94)	0		0.20 (0.13; 0.27)	0.0005		0.39 (0.07; 0.71)	-0.0137		0.84 (0.65; 0.95)	-0.0027		0.18 (0.12; 0.25)	0.0017		0.50 (0.08; 0.77)	-0.004
		16	Concentration of XL-VLDL particles	0.73 (0.53; 0.88)	0.0078		0.25 (0.20; 0.32)	-0.0017		0.21 (-0.14; 0.48)	0.0042		0.80 (0.60; 0.94)	-0.0006		0.20 (0.13; 0.27)	0.0005		0.39 (0.05; 0.71)	-0.0005		0.84 (0.65; 0.96)	0.0035		0.18 (0.12; 0.25)	-0.0012		0.50 (0.12; 0.77)	0.0025
		17	PlGF	0.73 (0.52; 0.89)	-0.002		0.25 (0.20; 0.31)	-0.0016		0.21 (-0.14; 0.48)	0		0.80 (0.60; 0.94)	0.0012		0.19 (0.13; 0.28)	-0.002		0.41 (0.07; 0.71)	0.0209		0.84 (0.66; 0.96)	0.0008		0.17 (0.12; 0.24)	-0.0026		0.50 (0.13; 0.77)	0
		18	Total lipids in XL-VLDL	0.73 (0.52; 0.89)	0.0044		0.25 (0.20; 0.31)	-0.001		0.21 (-0.14; 0.49)	0		0.80 (0.60; 0.94)	0.0004		0.19 (0.13; 0.28)	0.0003		0.41 (0.07; 0.71)	0		0.84 (0.66; 0.96)	-0.0029		0.17 (0.12; 0.24)	0		0.50 (0.12; 0.76)	-0.0006
		19	Insulin	0.73 (0.52; 0.89)	-0.0012		0.25 (0.20; 0.32)	0.0003		0.21 (-0.15; 0.48)	0		0.80 (0.60; 0.93)	-0.0012		0.20 (0.13; 0.28)	0.0007		0.41 (0.03; 0.71)	0		0.84 (0.66; 0.97)	0.0002		0.17 (0.12; 0.24)	0.001		0.50 (0.12; 0.79)	-0.0015
		20	TSLP	0.74 (0.53; 0.89)	0.0034		0.25 (0.20; 0.31)	-0.0017		0.22 (-0.16; 0.49)	0.005		0.80 (0.60; 0.93)	0.0012		0.19 (0.13; 0.28)	-0.0013		0.41 (0.06; 0.71)	0.0018		0.83 (0.66; 0.96)	-0.0034		0.17 (0.12; 0.24)	0.0002		0.50 (0.13; 0.79)	-0.0004
		21	TNF-α	0.74 (0.55; 0.89)	0.0027		0.25 (0.20; 0.31)	0.0003		0.22 (-0.15; 0.48)	0		0.80 (0.61; 0.94)	-0.0039		0.19 (0.13; 0.27)	0.0006		0.41 (0.03; 0.70)	0		0.83 (0.65; 0.96)	-0.0022		0.17 (0.12; 0.25)	0.0007		0.49 (0.08; 0.79)	-0.0139
		22	Triacylglycerol in ULDL and XXL-VLDL	0.74 (0.55; 0.89)	-0.0026		0.25 (0.20; 0.31)	0.0006		0.22 (-0.18; 0.48)	0		0.80 (0.61; 0.94)	-0.0005		0.19 (0.13; 0.27)	0		0.41 (0.03; 0.71)	0.0018		0.83 (0.65; 0.96)	0		0.17 (0.12; 0.25)	0.0002		0.48 (0.09; 0.78)	-0.0017
		23	Phospholipids in XL-VLDL	0.74 (0.56; 0.89)	0.0056		0.25 (0.19; 0.31)	-0.0026		0.22 (-0.15; 0.48)	-0.0025		0.80 (0.60; 0.94)	0.0001		0.20 (0.13; 0.27)	0.0005		0.41 (0.07; 0.72)	-0.0018		0.83 (0.65; 0.96)	-0.0027		0.18 (0.12; 0.24)	0.0006		0.50 (0.11; 0.78)	0.0156
		24	Triacylglycerol in XS-VLDL	0.75 (0.55; 0.90)	0.0035		0.25 (0.20; 0.31)	-0.0001		0.20 (-0.12; 0.47)	-0.0116		0.80 (0.62; 0.93)	0.0053		0.19 (0.13; 0.27)	-0.0025		0.41 (0.08; 0.71)	0.0024		0.84 (0.66; 0.96)	0.0076		0.17 (0.12; 0.24)	-0.0031		0.50 (0.15; 0.77)	0.0013
		25	Free cholesterol in XL-VLDL	0.74 (0.55; 0.90)	-0.0029		0.25 (0.20; 0.31)	0.0003		0.21 (-0.13; 0.46)	0.0064		0.80 (0.61; 0.93)	-0.0006		0.19 (0.13; 0.27)	-0.0007		0.41 (0.07; 0.71)	-0.0052		0.83 (0.65; 0.96)	-0.0024		0.17 (0.12; 0.24)	0.0003		0.50 (0.16; 0.79)	-0.0009
		26	IP-10	0.74 (0.55; 0.89)	-0.0009		0.25 (0.20; 0.31)	0.0006		0.22 (-0.12; 0.46)	0.0077		0.80 (0.62; 0.93)	-0.0003		0.19 (0.13; 0.27)	0.0016		0.41 (0.08; 0.69)	0.001		0.83 (0.66; 0.96)	-0.0011		0.17 (0.12; 0.24)	0.0002		0.49 (0.14; 0.79)	-0.0079
		27	Glycoprotein acetyls	0.74 (0.54; 0.89)	0		0.25 (0.19; 0.31)	0.0003		0.22 (-0.13; 0.47)	0		0.80 (0.61; 0.93)	-0.0012		0.19 (0.13; 0.27)	0.001		0.41 (0.07; 0.69)	0		0.84 (0.66; 0.96)	0.0031		0.17 (0.12; 0.25)	0.0001		0.50 (0.12; 0.77)	0.0088
		28	Total lipids in ULDL and XXL-VLDL	0.74 (0.54; 0.90)	0		0.25 (0.19; 0.31)	0.0006		0.21 (-0.12; 0.46)	-0.005		0.80 (0.61; 0.93)	0		0.20 (0.13; 0.27)	0.0012		0.41 (0.07; 0.69)	0		0.84 (0.66; 0.96)	0		0.17 (0.12; 0.25)	0.0002		0.50 (0.13; 0.77)	0.0027
		29	Concentration of ULDL and XXL-VLDL particles	0.74 (0.54; 0.90)	-0.0035		0.25 (0.19; 0.31)	0.0011		0.22 (-0.14; 0.48)	0.005		0.80 (0.60; 0.93)	-0.0031		0.20 (0.13; 0.27)	-0.0004		0.40 (0.07; 0.70)	-0.004		0.83 (0.67; 0.96)	-0.0058		0.17 (0.12; 0.24)	0.0014		0.50 (0.13; 0.77)	-0.0027
		30	IL-12/IL-23p40	0.74 (0.52; 0.88)	-0.0029		0.25 (0.19; 0.32)	0.0006		0.21 (-0.16; 0.47)	-0.005		0.80 (0.60; 0.93)	0		0.20 (0.13; 0.27)	0.001		0.40 (0.07; 0.69)	-0.0033		0.83 (0.67; 0.96)	0.001		0.17 (0.12; 0.25)	0.0001		0.50 (0.13; 0.77)	0
		31	Fasting insulin (PRS)	0.74 (0.53; 0.89)	0.0064		0.25 (0.19; 0.32)	-0.0005		0.21 (-0.15; 0.47)	-0.0052		0.80 (0.60; 0.93)	0.0043		0.20 (0.13; 0.27)	0.0001		0.40 (0.06; 0.70)	0.0017		0.83 (0.67; 0.96)	-0.0003		0.17 (0.12; 0.24)	-0.0015		0.50 (0.14; 0.77)	0
		32	Concentration of S-LDL particles	0.75 (0.51; 0.89)	0.0031		0.25 (0.19; 0.31)	-0.0023		0.21 (-0.14; 0.48)	0.0052		0.80 (0.60; 0.93)	0.0007		0.19 (0.13; 0.27)	-0.0017		0.40 (0.06; 0.70)	-0.0018		0.83 (0.66; 0.96)	-0.0002		0.17 (0.12; 0.24)	-0.0006		0.50 (0.14; 0.78)	0
		33	Fasting glucose (PRS)	0.74 (0.54; 0.89)	-0.0031		0.25 (0.19; 0.32)	0.0015		0.20 (-0.15; 0.48)	-0.0091		0.80 (0.60; 0.93)	-0.0007		0.19 (0.13; 0.27)	0		0.40 (0.06; 0.70)	0.0035		0.83 (0.66; 0.96)	-0.0008		0.17 (0.12; 0.24)	0.0006		0.51 (0.14; 0.78)	0.0058
		34	Triacylglycerol in M-VLDL	0.74 (0.54; 0.89)	-0.0044		0.25 (0.19; 0.32)	-0.0002		0.20 (-0.15; 0.48)	0		0.80 (0.60; 0.93)	0		0.20 (0.13; 0.28)	0.0007		0.41 (0.06; 0.70)	0.004		0.83 (0.66; 0.96)	-0.0021		0.17 (0.12; 0.24)	0.0007		0.50 (0.14; 0.78)	-0.0039
		35	Phospholipids in ULDL and XXL-VLDL	0.74 (0.54; 0.89)	0		0.25 (0.19; 0.32)	0.0009		0.20 (-0.14; 0.48)	0		0.80 (0.60; 0.93)	0		0.20 (0.13; 0.27)	0.001		0.40 (0.07; 0.70)	-0.0039		0.83 (0.66; 0.96)	0.0011		0.17 (0.12; 0.24)	0.0007		0.50 (0.13; 0.78)	-0.002
		36	Cholesterol in XL-VLDL	0.74 (0.54; 0.89)	-0.0002		0.25 (0.19; 0.32)	-0.0001		0.21 (-0.14; 0.48)	0.0054		0.80 (0.60; 0.93)	-0.0007		0.20 (0.13; 0.28)	0.0004		0.40 (0.07; 0.70)	-0.0029		0.83 (0.66; 0.96)	-0.0006		0.17 (0.12; 0.24)	0.0002		0.50 (0.13; 0.77)	0.0006
		37	sVCAM-1	0.74 (0.54; 0.89)	-0.0023		0.25 (0.19; 0.32)	0.0005		0.21 (-0.13; 0.48)	0.001		0.79 (0.60; 0.93)	-0.0053		0.20 (0.13; 0.28)	0.0015		0.40 (0.06; 0.70)	-0.0023		0.83 (0.66; 0.96)	0.0014		0.17 (0.12; 0.25)	-0.0001		0.50 (0.14; 0.78)	-0.0019
		38	Ratio of triacylglycerol to phosphoglycerides	0.73 (0.54; 0.89)	-0.0003		0.25 (0.19; 0.32)	0.0012		0.21 (-0.15; 0.48)	0		0.79 (0.60; 0.93)	-0.0013		0.20 (0.13; 0.28)	0.0001		0.39 (0.06; 0.70)	-0.0084		0.83 (0.65; 0.96)	-0.0014		0.18 (0.12; 0.25)	0.0006		0.50 (0.14; 0.78)	0
		39	T1DM (PRS)	0.73 (0.54; 0.89)	-0.0013		0.25 (0.19; 0.32)	0.0011		0.22 (-0.16; 0.50)	0.0077		0.79 (0.60; 0.93)	-0.0017		0.20 (0.13; 0.28)	0.0007		0.39 (0.06; 0.69)	-0.0034		0.82 (0.65; 0.96)	-0.0053		0.18 (0.12; 0.25)	0.0004		0.50 (0.12; 0.77)	0
		40	Cholesterol in ULDL and XXL-VLDL	0.74 (0.54; 0.89)	0.0027		0.25 (0.20; 0.32)	-0.0007		0.22 (-0.16; 0.50)	0.0054		0.79 (0.59; 0.93)	-0.0001		0.20 (0.13; 0.28)	-0.0005		0.39 (0.06; 0.70)	0		0.82 (0.65; 0.96)	0		0.18 (0.12; 0.25)	0.0006		0.50 (0.12; 0.77)	0
Proteins and metabolites	boot-Poisson	0	Covariates only	0.66 (0.49; 0.83)	—		0.28 (0.24; 0.32)	—		0.00 (-0.31; 0.32)	—		0.70 (0.49; 0.88)	—		0.23 (0.17; 0.28)	—		0.31 (-0.04; 0.60)	—		0.75 (0.54; 0.91)	—		0.23 (0.17; 0.29)	—		0.30 (-0.12; 0.59)	—
		1	Glucose	0.72 (0.45; 0.88)	0.0546		0.26 (0.21; 0.31)	-0.0173		0.21 (-0.12; 0.48)	0.2132		0.76 (0.52; 0.91)	0.0578		0.21 (0.15; 0.28)	-0.019		0.35 (-0.02; 0.68)	0.0395		0.79 (0.55; 0.93)	0.0407		0.20 (0.15; 0.27)	-0.0235		0.38 (0.00; 0.69)	0.0834
		2	Glucagon	0.70 (0.44; 0.86)	-0.0176		0.26 (0.22; 0.32)	0.0072		0.20 (-0.14; 0.46)	-0.0171		0.75 (0.48; 0.90)	-0.0112		0.21 (0.15; 0.29)	0.0035		0.33 (-0.08; 0.63)	-0.0148		0.79 (0.57; 0.92)	0.0033		0.20 (0.14; 0.27)	-0.0005		0.40 (0.00; 0.70)	0.0196
		3	Tie-2	0.72 (0.48; 0.88)	0.0239		0.26 (0.21; 0.32)	-0.0074		0.20 (-0.13; 0.47)	0		0.78 (0.53; 0.91)	0.0251		0.20 (0.15; 0.28)	-0.0073		0.37 (-0.03; 0.68)	0.0388		0.81 (0.62; 0.94)	0.0181		0.19 (0.14; 0.26)	-0.0104		0.45 (0.08; 0.77)	0.0427
		4	PlGF	0.73 (0.49; 0.88)	0.0125		0.25 (0.20; 0.32)	-0.0033		0.20 (-0.18; 0.47)	0		0.78 (0.57; 0.93)	0.0066		0.20 (0.14; 0.28)	-0.0019		0.39 (0.00; 0.69)	0.0197		0.82 (0.62; 0.94)	0.0085		0.19 (0.13; 0.25)	-0.0042		0.46 (0.11; 0.75)	0.0134
		5	Degree of unsaturation	0.73 (0.50; 0.88)	0		0.25 (0.20; 0.32)	0		0.19 (-0.17; 0.46)	-0.0071		0.78 (0.56; 0.92)	0.0005		0.20 (0.14; 0.28)	0.0004		0.40 (0.00; 0.69)	0.0053		0.82 (0.61; 0.94)	0.0013		0.19 (0.13; 0.25)	-0.0004		0.46 (0.13; 0.75)	0
		6	Active GIP	0.73 (0.47; 0.88)	-0.0008		0.25 (0.20; 0.32)	-0.0001		0.20 (-0.18; 0.47)	0.0071		0.78 (0.56; 0.92)	-0.0011		0.20 (0.14; 0.28)	0.0009		0.38 (0.00; 0.69)	-0.0121		0.82 (0.62; 0.95)	-0.0013		0.19 (0.13; 0.25)	0.0002		0.47 (0.13; 0.75)	0.0082
		7	VEGF-D	0.73 (0.51; 0.87)	-0.0076		0.26 (0.20; 0.32)	0.0017		0.19 (-0.18; 0.47)	-0.0071		0.78 (0.57; 0.93)	0.001		0.20 (0.14; 0.27)	-0.0013		0.38 (0.00; 0.69)	-0.0069		0.82 (0.62; 0.96)	0.0043		0.18 (0.13; 0.25)	-0.0014		0.47 (0.12; 0.75)	0.0026
		8	Pancreatic polypeptide	0.73 (0.50; 0.88)	0.0031		0.25 (0.20; 0.32)	-0.0016		0.20 (-0.16; 0.47)	0.0071		0.78 (0.57; 0.93)	0.0011		0.20 (0.14; 0.28)	-0.0006		0.38 (0.00; 0.69)	0.0055		0.82 (0.63; 0.96)	-0.004		0.18 (0.13; 0.26)	0.0002		0.46 (0.11; 0.75)	-0.01
		9	IL-6	0.73 (0.52; 0.87)	-0.0002		0.25 (0.20; 0.32)	-0.0003		0.20 (-0.18; 0.47)	0.0039		0.78 (0.58; 0.94)	-0.0012		0.20 (0.14; 0.28)	-0.0002		0.38 (0.00; 0.70)	0.0006		0.82 (0.63; 0.95)	0.0031		0.18 (0.13; 0.25)	-0.0015		0.46 (0.09; 0.76)	0.0012
		10	Total phospholipids in lipoprotein particles	0.73 (0.49; 0.87)	-0.0021		0.25 (0.20; 0.32)	0.0003		0.20 (-0.19; 0.47)	-0.0039		0.78 (0.57; 0.94)	-0.0011		0.20 (0.14; 0.28)	0.0003		0.38 (0.00; 0.71)	-0.0017		0.82 (0.63; 0.95)	-0.0021		0.18 (0.13; 0.25)	0.0007		0.47 (0.08; 0.75)	0.0083
		11	Concentration of XL-HDL particles	0.72 (0.52; 0.87)	-0.004		0.25 (0.20; 0.32)	0		0.20 (-0.17; 0.47)	0		0.78 (0.57; 0.94)	0.0003		0.20 (0.14; 0.28)	0		0.38 (0.00; 0.71)	-0.0044		0.82 (0.63; 0.95)	0.0024		0.18 (0.13; 0.25)	0.0007		0.46 (0.07; 0.75)	-0.0095
		12	IL-3	0.72 (0.51; 0.86)	0.0022		0.25 (0.20; 0.32)	-0.0004		0.20 (-0.14; 0.47)	0		0.78 (0.58; 0.94)	0.0032		0.20 (0.14; 0.28)	0.0001		0.38 (0.00; 0.71)	0		0.82 (0.63; 0.95)	-0.0003		0.18 (0.13; 0.25)	-0.0009		0.46 (0.09; 0.76)	0.0008
		13	Glycine	0.73 (0.51; 0.87)	0.0017		0.25 (0.20; 0.32)	-0.0002		0.19 (-0.14; 0.47)	-0.0037		0.78 (0.58; 0.93)	-0.002		0.20 (0.14; 0.28)	0.0006		0.39 (0.00; 0.70)	0.0081		0.82 (0.62; 0.95)	-0.0012		0.18 (0.13; 0.25)	-0.0004		0.46 (0.08; 0.76)	-0.0017
		14	Ratio of PUFAs to MUFAs	0.71 (0.51; 0.87)	-0.013		0.26 (0.21; 0.33)	0.0058		0.19 (-0.15; 0.44)	-0.0035		0.79 (0.58; 0.94)	0.0057		0.20 (0.14; 0.27)	-0.006		0.40 (0.00; 0.71)	0.0181		0.83 (0.64; 0.95)	0.0083		0.18 (0.13; 0.25)	-0.0046		0.47 (0.12; 0.76)	0.0045
		15	IL-2	0.71 (0.51; 0.87)	-0.0007		0.26 (0.20; 0.32)	-0.0008		0.19 (-0.17; 0.45)	0.0035		0.79 (0.58; 0.94)	0.0012		0.20 (0.13; 0.27)	-0.0002		0.40 (0.07; 0.71)	0		0.82 (0.64; 0.95)	-0.0026		0.18 (0.13; 0.25)	0.0003		0.46 (0.11; 0.76)	-0.0045
		16	Phosphatidylcholines	0.73 (0.51; 0.88)	0.0148		0.25 (0.20; 0.32)	-0.0037		0.18 (-0.16; 0.44)	-0.0083		0.80 (0.58; 0.94)	0.0098		0.19 (0.13; 0.27)	-0.0035		0.41 (0.00; 0.72)	0.004		0.82 (0.64; 0.95)	-0.0005		0.18 (0.12; 0.25)	0.002		0.46 (0.11; 0.76)	0.0023
		17	SAA	0.73 (0.51; 0.88)	0.0024		0.25 (0.20; 0.32)	-0.001		0.19 (-0.18; 0.45)	0.0016		0.80 (0.59; 0.95)	-0.0018		0.19 (0.13; 0.27)	0.0003		0.40 (0.03; 0.71)	-0.0037		0.82 (0.65; 0.96)	-0.0033		0.18 (0.12; 0.25)	-0.001		0.46 (0.09; 0.77)	-0.0023
		18	Alanine	0.73 (0.50; 0.88)	-0.0012		0.25 (0.20; 0.32)	0.0009		0.18 (-0.18; 0.45)	-0.0016		0.80 (0.59; 0.95)	0		0.19 (0.13; 0.27)	0.0001		0.40 (0.06; 0.71)	0		0.82 (0.64; 0.95)	-0.0017		0.18 (0.12; 0.25)	0.0012		0.46 (0.09; 0.76)	0.0023
		19	bFGF	0.73 (0.51; 0.88)	-0.0016		0.26 (0.20; 0.32)	0.0011		0.19 (-0.18; 0.45)	0.0048		0.80 (0.59; 0.94)	-0.0005		0.19 (0.13; 0.27)	0		0.40 (0.00; 0.71)	-0.0003		0.82 (0.64; 0.95)	0.0012		0.18 (0.12; 0.25)	0.0004		0.47 (0.09; 0.76)	0.0059
		20	Active GLP-1	0.73 (0.51; 0.88)	-0.0005		0.25 (0.20; 0.32)	-0.0018		0.20 (-0.18; 0.48)	0.0071		0.80 (0.58; 0.94)	0.0003		0.19 (0.13; 0.27)	0.0001		0.41 (0.02; 0.71)	0.0082		0.82 (0.65; 0.95)	0.002		0.18 (0.12; 0.25)	0.0005		0.47 (0.10; 0.77)	0.0021
		21	IL-17D	0.73 (0.51; 0.88)	0.0029		0.25 (0.20; 0.32)	0		0.20 (-0.18; 0.47)	0		0.80 (0.59; 0.94)	-0.0013		0.19 (0.13; 0.27)	0.0011		0.41 (0.00; 0.71)	-0.0041		0.82 (0.64; 0.95)	0		0.18 (0.12; 0.25)	-0.0003		0.47 (0.11; 0.77)	0
		22	Triacylglycerol in XS-VLDL	0.73 (0.51; 0.89)	0.0047		0.25 (0.19; 0.32)	-0.0015		0.20 (-0.18; 0.48)	0		0.80 (0.60; 0.94)	0		0.19 (0.13; 0.27)	-0.0011		0.42 (0.00; 0.71)	0.007		0.82 (0.65; 0.95)	0.0007		0.18 (0.12; 0.25)	-0.0002		0.47 (0.08; 0.77)	-0.0021
		23	VEGF-C	0.73 (0.52; 0.89)	-0.0006		0.25 (0.20; 0.32)	-0.001		0.20 (-0.17; 0.50)	0.008		0.80 (0.60; 0.94)	0.0027		0.19 (0.13; 0.27)	0.0007		0.43 (0.08; 0.75)	0.0122		0.82 (0.65; 0.95)	0		0.18 (0.12; 0.25)	-0.0012		0.47 (0.08; 0.77)	-0.0031
		24	MCP-4	0.73 (0.49; 0.89)	0.0005		0.25 (0.20; 0.32)	0.0002		0.20 (-0.16; 0.49)	0		0.79 (0.59; 0.94)	-0.004		0.19 (0.13; 0.27)	0.0005		0.42 (0.07; 0.74)	-0.0056		0.82 (0.65; 0.95)	-0.0014		0.18 (0.12; 0.25)	0.0006		0.47 (0.10; 0.77)	0.0054
		25	Free cholesterol in HDL	0.73 (0.51; 0.89)	-0.0036		0.25 (0.20; 0.32)	0.0006		0.20 (-0.16; 0.47)	0		0.80 (0.58; 0.95)	0.0017		0.19 (0.13; 0.27)	-0.0011		0.43 (0.09; 0.74)	0.0098		0.82 (0.64; 0.95)	0.0008		0.18 (0.12; 0.25)	-0.0013		0.47 (0.10; 0.77)	-0.0003
		26	IL-17A	0.72 (0.51; 0.88)	-0.0078		0.26 (0.20; 0.32)	0.0027		0.20 (-0.14; 0.47)	0		0.80 (0.58; 0.95)	0.0036		0.19 (0.13; 0.27)	-0.0004		0.43 (0.09; 0.74)	-0.0022		0.82 (0.64; 0.95)	-0.0001		0.18 (0.12; 0.25)	0.0003		0.46 (0.08; 0.76)	-0.0095
		27	Phospholipids in S-LDL	0.73 (0.51; 0.89)	0.0067		0.25 (0.20; 0.32)	-0.0008		0.20 (-0.16; 0.46)	-0.0041		0.80 (0.60; 0.95)	0.0009		0.19 (0.13; 0.27)	-0.0015		0.43 (0.07; 0.74)	-0.0031		0.83 (0.65; 0.95)	0.0088		0.18 (0.12; 0.25)	-0.0018		0.47 (0.12; 0.77)	0.01
		28	IL-1RA	0.73 (0.51; 0.89)	0.004		0.25 (0.19; 0.32)	-0.0016		0.20 (-0.19; 0.48)	0.0041		0.80 (0.61; 0.94)	0.002		0.19 (0.13; 0.26)	-0.0003		0.45 (0.07; 0.75)	0.0208		0.83 (0.66; 0.95)	-0.0009		0.18 (0.12; 0.24)	-0.0007		0.47 (0.13; 0.77)	0.0029
		29	Cholesterol in XS-VLDL	0.73 (0.53; 0.88)	-0.0064		0.25 (0.20; 0.32)	0.0015		0.20 (-0.14; 0.50)	0		0.81 (0.63; 0.95)	0.0029		0.19 (0.12; 0.26)	-0.0035		0.43 (0.09; 0.73)	-0.0138		0.83 (0.67; 0.96)	0.0047		0.17 (0.11; 0.25)	-0.0053		0.50 (0.15; 0.77)	0.0257
		30	CCL4	0.73 (0.53; 0.88)	0.0011		0.26 (0.20; 0.32)	0.001		0.20 (-0.14; 0.48)	-0.0002		0.81 (0.63; 0.95)	0.0003		0.19 (0.12; 0.26)	0.0004		0.44 (0.07; 0.73)	0.0048		0.83 (0.67; 0.96)	-0.0068		0.17 (0.11; 0.25)	0.0008		0.50 (0.14; 0.79)	0
		31	Citrate	0.73 (0.54; 0.89)	0.0028		0.25 (0.20; 0.32)	-0.0013		0.22 (-0.14; 0.49)	0.0143		0.81 (0.63; 0.95)	0.0064		0.19 (0.12; 0.26)	-0.0012		0.45 (0.09; 0.73)	0.009		0.83 (0.66; 0.95)	0.002		0.17 (0.11; 0.25)	0.0005		0.49 (0.10; 0.78)	-0.0117
		32	Free cholesterol in XL-VLDL	0.73 (0.53; 0.88)	0.0026		0.25 (0.20; 0.32)	0.0006		0.20 (-0.16; 0.49)	-0.0141		0.81 (0.63; 0.95)	-0.0036		0.19 (0.12; 0.27)	0.0016		0.44 (0.08; 0.73)	-0.009		0.83 (0.66; 0.96)	0.0034		0.17 (0.11; 0.25)	-0.001		0.49 (0.10; 0.79)	0.0041
		33	Cholesteryl esters in XS-VLDL	0.73 (0.53; 0.88)	-0.0044		0.25 (0.20; 0.32)	0.0002		0.20 (-0.17; 0.48)	0		0.81 (0.61; 0.95)	0.0005		0.19 (0.12; 0.27)	0.0001		0.44 (0.08; 0.73)	0.0067		0.83 (0.65; 0.96)	-0.0008		0.17 (0.11; 0.25)	-0.0004		0.48 (0.09; 0.79)	-0.0082
		34	Total lipids in XL-HDL	0.73 (0.53; 0.89)	0.0029		0.26 (0.19; 0.32)	0.0006		0.21 (-0.18; 0.49)	0.0091		0.81 (0.62; 0.95)	-0.0012		0.19 (0.12; 0.27)	0.0012		0.45 (0.08; 0.73)	0.0023		0.83 (0.65; 0.96)	0.0007		0.17 (0.11; 0.25)	0.0004		0.48 (0.10; 0.77)	0
		35	Total lipids in XL-VLDL	0.74 (0.55; 0.89)	0.0082		0.25 (0.19; 0.32)	-0.0047		0.22 (-0.14; 0.48)	0.0104		0.81 (0.62; 0.95)	0.0004		0.19 (0.12; 0.27)	-0.0006		0.45 (0.08; 0.73)	0		0.83 (0.67; 0.96)	-0.0007		0.17 (0.11; 0.25)	-0.0001		0.49 (0.10; 0.79)	0.0019
		36	Glycoprotein acetyls	0.74 (0.53; 0.89)	-0.002		0.25 (0.19; 0.32)	-0.0002		0.22 (-0.14; 0.48)	-0.0054		0.80 (0.62; 0.94)	-0.0047		0.19 (0.12; 0.27)	0.0006		0.44 (0.03; 0.73)	-0.0049		0.83 (0.66; 0.96)	-0.0016		0.17 (0.11; 0.25)	0.0006		0.48 (0.11; 0.80)	-0.0065
		37	IL-7	0.74 (0.54; 0.89)	-0.0003		0.25 (0.19; 0.32)	-0.0005		0.21 (-0.14; 0.48)	-0.005		0.80 (0.62; 0.95)	0		0.19 (0.12; 0.27)	0.0008		0.45 (0.07; 0.72)	0.0031		0.83 (0.67; 0.96)	-0.0001		0.17 (0.11; 0.25)	0.0001		0.48 (0.10; 0.79)	-0.0033
		38	Phospholipids in XL-VLDL	0.74 (0.54; 0.89)	-0.0005		0.25 (0.19; 0.32)	0.0001		0.21 (-0.14; 0.49)	0		0.81 (0.62; 0.95)	0.0017		0.19 (0.12; 0.27)	0.0002		0.44 (0.07; 0.72)	-0.0053		0.83 (0.65; 0.96)	-0.0019		0.17 (0.11; 0.25)	0.0004		0.48 (0.10; 0.79)	0.0063
		39	Histidine	0.74 (0.54; 0.89)	0.0014		0.25 (0.19; 0.32)	-0.001		0.22 (-0.14; 0.50)	0.0104		0.81 (0.62; 0.94)	-0.0004		0.19 (0.12; 0.27)	-0.0011		0.45 (0.06; 0.72)	0.0071		0.83 (0.64; 0.96)	-0.0008		0.17 (0.11; 0.25)	0.0005		0.48 (0.09; 0.79)	-0.0053
		40	IL-17B	0.74 (0.54; 0.90)	0.0015		0.25 (0.19; 0.32)	-0.0013		0.23 (-0.14; 0.51)	0.0032		0.80 (0.61; 0.94)	-0.0005		0.19 (0.12; 0.27)	0		0.45 (0.00; 0.73)	-0.0018		0.83 (0.65; 0.96)	0.0016		0.18 (0.12; 0.25)	0.0009		0.48 (0.11; 0.79)	0
	surv-RF	0	Covariates only	0.66 (0.49; 0.83)	—		0.28 (0.24; 0.32)	—		0.00 (-0.31; 0.32)	—		0.70 (0.49; 0.88)	—		0.23 (0.17; 0.28)	—		0.31 (-0.04; 0.60)	—		0.75 (0.54; 0.91)	—		0.23 (0.17; 0.29)	—		0.30 (-0.12; 0.59)	—
		1	Glucose	0.72 (0.45; 0.88)	0.0546		0.26 (0.21; 0.31)	-0.0173		0.21 (-0.12; 0.48)	0.2132		0.76 (0.52; 0.91)	0.0578		0.21 (0.15; 0.28)	-0.019		0.35 (-0.02; 0.68)	0.0395		0.79 (0.55; 0.93)	0.0407		0.20 (0.15; 0.27)	-0.0235		0.38 (0.00; 0.69)	0.0834
		2	Tie-2	0.74 (0.54; 0.88)	0.0227		0.25 (0.20; 0.31)	-0.008		0.24 (-0.12; 0.50)	0.0232		0.78 (0.57; 0.93)	0.0165		0.20 (0.14; 0.27)	-0.0071		0.39 (0.00; 0.70)	0.0459		0.81 (0.60; 0.94)	0.0195		0.19 (0.14; 0.26)	-0.0089		0.42 (0.08; 0.71)	0.0391
		3	Glucagon	0.72 (0.48; 0.88)	-0.0164		0.26 (0.21; 0.32)	0.0077		0.20 (-0.13; 0.47)	-0.0403		0.78 (0.53; 0.91)	-0.0027		0.20 (0.15; 0.28)	0.0033		0.37 (-0.03; 0.68)	-0.022		0.81 (0.62; 0.94)	0.0018		0.19 (0.14; 0.26)	-0.0021		0.45 (0.08; 0.77)	0.0233
		4	CRP	0.72 (0.47; 0.86)	-0.0059		0.26 (0.21; 0.32)	0.0004		0.21 (-0.13; 0.49)	0.0171		0.78 (0.58; 0.91)	0.006		0.20 (0.14; 0.28)	-0.0027		0.37 (-0.03; 0.65)	-0.0008		0.82 (0.63; 0.94)	0.0091		0.19 (0.13; 0.25)	-0.004		0.46 (0.08; 0.73)	0.0134
		5	MDC	0.72 (0.46; 0.87)	0.0031		0.26 (0.20; 0.32)	-0.001		0.22 (-0.13; 0.49)	0.005		0.78 (0.57; 0.92)	0		0.20 (0.15; 0.28)	0.0021		0.36 (0.00; 0.65)	-0.013		0.82 (0.63; 0.95)	0.0076		0.18 (0.13; 0.25)	-0.0027		0.47 (0.09; 0.73)	0.0134
		6	Ratio of PUFAs to MUFAs	0.71 (0.48; 0.86)	-0.0063		0.26 (0.21; 0.32)	0.0037		0.20 (-0.16; 0.48)	-0.0221		0.79 (0.57; 0.92)	0.0083		0.20 (0.14; 0.28)	-0.0054		0.38 (0.00; 0.69)	0.0197		0.83 (0.64; 0.95)	0.0061		0.18 (0.13; 0.25)	-0.0033		0.47 (0.07; 0.75)	-0.0029
		7	sICAM-1	0.71 (0.49; 0.86)	-0.0008		0.26 (0.21; 0.33)	0.0007		0.20 (-0.14; 0.47)	0		0.79 (0.57; 0.93)	-0.0022		0.20 (0.14; 0.28)	-0.0002		0.38 (0.00; 0.67)	0.0028		0.83 (0.65; 0.95)	-0.0025		0.18 (0.13; 0.25)	0.0004		0.47 (0.06; 0.75)	0.0003
		8	IL-1RA	0.71 (0.51; 0.87)	0.0023		0.26 (0.21; 0.32)	-0.0016		0.20 (-0.15; 0.48)	0.0075		0.79 (0.57; 0.93)	0.0028		0.20 (0.14; 0.28)	-0.0002		0.38 (0.00; 0.68)	-0.0028		0.83 (0.65; 0.95)	-0.0013		0.18 (0.13; 0.25)	0.0007		0.47 (0.07; 0.75)	0
		9	Leptin	0.71 (0.47; 0.87)	0.0006		0.26 (0.21; 0.33)	-0.0013		0.22 (-0.16; 0.47)	0.0146		0.79 (0.57; 0.93)	-0.003		0.20 (0.14; 0.28)	0.0003		0.37 (0.00; 0.66)	-0.0108		0.83 (0.63; 0.95)	-0.0006		0.18 (0.13; 0.25)	-0.0001		0.47 (0.08; 0.73)	0.0011
		10	Glycine	0.71 (0.49; 0.87)	-0.0001		0.26 (0.21; 0.32)	0.0002		0.21 (-0.16; 0.47)	-0.005		0.79 (0.57; 0.93)	0.0019		0.20 (0.14; 0.28)	-0.0001		0.38 (0.00; 0.64)	0.0108		0.83 (0.63; 0.95)	0.0004		0.18 (0.13; 0.25)	-0.0007		0.47 (0.07; 0.73)	0.0018
		11	Triacylglycerol in XL-VLDL	0.72 (0.50; 0.87)	0.0008		0.26 (0.20; 0.32)	-0.0018		0.21 (-0.14; 0.47)	0		0.79 (0.57; 0.93)	0.0019		0.20 (0.14; 0.27)	-0.0016		0.38 (0.00; 0.67)	0.0011		0.83 (0.64; 0.95)	-0.0003		0.18 (0.13; 0.25)	-0.0007		0.48 (0.07; 0.73)	0.001
		12	IL-6	0.72 (0.51; 0.87)	0.0032		0.26 (0.20; 0.33)	0.0008		0.22 (-0.14; 0.48)	0.005		0.79 (0.58; 0.93)	0		0.20 (0.14; 0.27)	0.0009		0.38 (0.00; 0.66)	0.0016		0.83 (0.64; 0.95)	0.0002		0.18 (0.13; 0.25)	0.0001		0.48 (0.07; 0.74)	0.0028
		13	Triacylglycerol in XL-HDL	0.72 (0.50; 0.87)	0.0003		0.26 (0.21; 0.33)	0.0008		0.22 (-0.15; 0.47)	0.0023		0.79 (0.59; 0.93)	0.0019		0.20 (0.14; 0.27)	0.0005		0.38 (0.00; 0.68)	-0.0033		0.83 (0.64; 0.94)	-0.0007		0.18 (0.13; 0.25)	0.0002		0.47 (0.09; 0.75)	-0.0052
		14	Total lipids in XL-VLDL	0.72 (0.51; 0.87)	0.0036		0.26 (0.20; 0.32)	-0.0024		0.23 (-0.14; 0.48)	0.0062		0.79 (0.59; 0.93)	-0.0017		0.20 (0.14; 0.28)	0.001		0.38 (0.00; 0.68)	0.0049		0.83 (0.65; 0.95)	0.0017		0.18 (0.13; 0.25)	-0.0002		0.47 (0.11; 0.76)	0.0015
		15	SAA	0.73 (0.51; 0.88)	0.0034		0.25 (0.20; 0.32)	-0.0016		0.23 (-0.14; 0.48)	0		0.79 (0.59; 0.93)	-0.0008		0.20 (0.14; 0.28)	0.0002		0.39 (0.00; 0.66)	0.0037		0.83 (0.64; 0.95)	-0.0017		0.18 (0.13; 0.25)	0.001		0.47 (0.09; 0.76)	0
		16	PlGF	0.73 (0.51; 0.88)	-0.0003		0.25 (0.20; 0.32)	-0.0011		0.20 (-0.20; 0.48)	-0.0227		0.79 (0.58; 0.94)	0.0028		0.20 (0.14; 0.27)	-0.0008		0.41 (0.00; 0.71)	0.0211		0.83 (0.64; 0.95)	0.0014		0.18 (0.12; 0.25)	-0.0023		0.47 (0.09; 0.74)	0
		17	Concentration of XL-VLDL particles	0.73 (0.51; 0.89)	0.0027		0.25 (0.20; 0.32)	-0.0011		0.21 (-0.20; 0.47)	0.0091		0.79 (0.58; 0.94)	-0.0005		0.20 (0.14; 0.27)	-0.0006		0.41 (0.00; 0.71)	0.001		0.83 (0.63; 0.95)	-0.0008		0.18 (0.12; 0.25)	0.0001		0.47 (0.08; 0.74)	0
		18	TSLP	0.73 (0.51; 0.89)	0.002		0.25 (0.20; 0.32)	-0.0006		0.21 (-0.20; 0.48)	-0.0047		0.79 (0.57; 0.93)	-0.0034		0.20 (0.14; 0.27)	-0.0004		0.40 (0.03; 0.71)	-0.0037		0.82 (0.63; 0.95)	-0.0025		0.18 (0.12; 0.25)	0.0002		0.47 (0.09; 0.75)	-0.0035
		19	Insulin	0.73 (0.51; 0.89)	-0.001		0.25 (0.20; 0.32)	0.0001		0.21 (-0.20; 0.48)	0		0.79 (0.59; 0.93)	-0.0022		0.20 (0.14; 0.27)	0		0.40 (0.03; 0.70)	0.0002		0.82 (0.63; 0.95)	-0.0021		0.18 (0.12; 0.25)	0.0012		0.47 (0.08; 0.75)	0
		20	TNF-α	0.73 (0.53; 0.88)	-0.0001		0.25 (0.20; 0.31)	-0.0006		0.20 (-0.18; 0.47)	-0.0044		0.79 (0.59; 0.93)	0.0012		0.20 (0.14; 0.27)	0		0.40 (0.00; 0.70)	-0.0002		0.82 (0.63; 0.95)	-0.0005		0.18 (0.12; 0.25)	-0.0002		0.47 (0.08; 0.77)	0.0003
		21	Phospholipids in XL-VLDL	0.74 (0.52; 0.89)	0.0072		0.25 (0.20; 0.31)	-0.0018		0.20 (-0.19; 0.47)	-0.0067		0.79 (0.60; 0.93)	0.001		0.20 (0.14; 0.28)	0.0004		0.41 (0.07; 0.71)	0.001		0.82 (0.64; 0.96)	0		0.18 (0.12; 0.25)	0.0002		0.46 (0.08; 0.77)	-0.0063
		22	Triacylglycerol in ULDL and XXL-VLDL	0.74 (0.53; 0.89)	-0.0005		0.25 (0.20; 0.31)	-0.0001		0.20 (-0.20; 0.45)	-0.0013		0.79 (0.60; 0.93)	0.0001		0.20 (0.14; 0.27)	-0.0003		0.41 (0.03; 0.71)	0		0.82 (0.63; 0.95)	-0.0002		0.18 (0.12; 0.25)	0		0.46 (0.09; 0.77)	-0.0022
		23	Triacylglycerol in XS-VLDL	0.74 (0.54; 0.89)	0.0008		0.25 (0.20; 0.31)	0.001		0.20 (-0.19; 0.45)	0		0.80 (0.60; 0.93)	0.0068		0.20 (0.14; 0.27)	-0.0027		0.42 (0.05; 0.71)	0.015		0.83 (0.63; 0.94)	0.0052		0.18 (0.12; 0.25)	-0.0011		0.46 (0.08; 0.72)	0.0003
		24	Glycoprotein acetyls	0.74 (0.54; 0.89)	0.0013		0.25 (0.20; 0.32)	0		0.20 (-0.16; 0.45)	0		0.80 (0.60; 0.92)	-0.0001		0.20 (0.14; 0.28)	0.0004		0.41 (0.07; 0.70)	-0.0122		0.82 (0.64; 0.95)	-0.0016		0.18 (0.12; 0.25)	0.0003		0.47 (0.08; 0.74)	0.0114
		25	IP-10	0.74 (0.53; 0.89)	0.0014		0.25 (0.20; 0.32)	0.0005		0.19 (-0.17; 0.45)	-0.0018		0.79 (0.59; 0.92)	-0.0047		0.20 (0.14; 0.28)	0.001		0.41 (0.03; 0.70)	0		0.82 (0.63; 0.95)	-0.0026		0.18 (0.12; 0.25)	0.0002		0.47 (0.09; 0.74)	-0.0015
		26	Total lipids in ULDL and XXL-VLDL	0.74 (0.53; 0.89)	-0.002		0.25 (0.20; 0.32)	0.0004		0.20 (-0.18; 0.45)	0.0096		0.79 (0.59; 0.92)	0.0008		0.20 (0.14; 0.28)	0.0003		0.41 (0.00; 0.70)	0		0.82 (0.64; 0.95)	0.0002		0.18 (0.12; 0.25)	0.0002		0.46 (0.08; 0.74)	-0.01
		27	Free cholesterol in XL-VLDL	0.74 (0.53; 0.89)	-0.0008		0.25 (0.20; 0.32)	0		0.20 (-0.18; 0.45)	0.0002		0.79 (0.59; 0.92)	0.0005		0.20 (0.14; 0.28)	0.0008		0.40 (0.00; 0.69)	-0.0037		0.82 (0.64; 0.95)	-0.0011		0.18 (0.12; 0.25)	0.0003		0.46 (0.10; 0.74)	0
		28	Concentration of ULDL and XXL-VLDL particles	0.73 (0.51; 0.89)	-0.0033		0.25 (0.20; 0.32)	0.0016		0.20 (-0.19; 0.45)	-0.0041		0.79 (0.58; 0.92)	-0.0056		0.20 (0.14; 0.28)	-0.0001		0.40 (0.00; 0.70)	0		0.82 (0.64; 0.95)	-0.0051		0.18 (0.12; 0.25)	0.0005		0.46 (0.07; 0.74)	-0.0023
		29	Concentration of S-LDL particles	0.74 (0.53; 0.88)	0.0028		0.25 (0.20; 0.32)	-0.0029		0.21 (-0.17; 0.47)	0.0095		0.79 (0.59; 0.92)	0.0031		0.20 (0.14; 0.28)	-0.0002		0.40 (0.02; 0.71)	0		0.82 (0.64; 0.95)	0.0001		0.18 (0.12; 0.25)	-0.001		0.46 (0.08; 0.75)	0.0023
		30	Triacylglycerol in M-VLDL	0.74 (0.53; 0.88)	0.0013		0.25 (0.20; 0.32)	-0.0004		0.21 (-0.19; 0.47)	-0.001		0.79 (0.58; 0.93)	-0.0004		0.20 (0.14; 0.28)	-0.0001		0.40 (0.00; 0.71)	0		0.82 (0.64; 0.95)	-0.0008		0.18 (0.12; 0.26)	0.0006		0.46 (0.08; 0.76)	0
		31	IL-12/IL-23p40	0.73 (0.52; 0.88)	-0.0043		0.25 (0.20; 0.32)	0.0029		0.21 (-0.18; 0.47)	0.002		0.79 (0.58; 0.92)	-0.0021		0.20 (0.14; 0.28)	0.0017		0.40 (0.00; 0.70)	0		0.81 (0.64; 0.95)	-0.0013		0.18 (0.12; 0.26)	0.0009		0.46 (0.08; 0.75)	-0.0055
		32	sVCAM-1	0.73 (0.51; 0.88)	-0.0015		0.25 (0.20; 0.32)	-0.0004		0.21 (-0.19; 0.49)	0.0026		0.79 (0.57; 0.92)	-0.0021		0.20 (0.14; 0.28)	-0.0002		0.40 (0.00; 0.69)	-0.0004		0.82 (0.64; 0.95)	0.0012		0.18 (0.12; 0.26)	0.0005		0.45 (0.08; 0.76)	-0.0076
		33	Ratio of triacylglycerol to phosphoglycerides	0.73 (0.52; 0.88)	-0.003		0.25 (0.20; 0.32)	0.0001		0.21 (-0.19; 0.49)	-0.0026		0.78 (0.58; 0.92)	-0.0039		0.20 (0.14; 0.28)	0.0007		0.40 (0.00; 0.71)	0.0002		0.81 (0.64; 0.95)	-0.0016		0.18 (0.12; 0.26)	0.0003		0.46 (0.08; 0.76)	0.0066
		34	Flt-1	0.73 (0.51; 0.88)	0.0001		0.25 (0.20; 0.32)	0.0001		0.21 (-0.17; 0.49)	-0.002		0.78 (0.58; 0.92)	0.0036		0.20 (0.13; 0.29)	-0.0003		0.41 (0.00; 0.70)	0.0039		0.81 (0.63; 0.95)	0.0007		0.18 (0.12; 0.26)	0.0002		0.45 (0.08; 0.77)	-0.0059
		35	Phospholipids in ULDL and XXL-VLDL	0.73 (0.51; 0.88)	0.0017		0.25 (0.20; 0.32)	0.0013		0.21 (-0.18; 0.48)	0.002		0.78 (0.57; 0.92)	-0.0025		0.20 (0.14; 0.28)	0.001		0.40 (0.00; 0.70)	-0.0039		0.81 (0.63; 0.95)	0.0002		0.18 (0.12; 0.26)	0.0007		0.45 (0.08; 0.76)	0.0028
		36	Cholesterol in XL-VLDL	0.73 (0.52; 0.88)	-0.0031		0.25 (0.20; 0.32)	0.0009		0.21 (-0.19; 0.47)	-0.001		0.78 (0.56; 0.92)	-0.0012		0.20 (0.14; 0.28)	0.0008		0.40 (0.00; 0.71)	-0.0001		0.81 (0.63; 0.95)	-0.0045		0.18 (0.12; 0.26)	0.0001		0.46 (0.07; 0.76)	0.0017
		37	IL-5	0.73 (0.53; 0.88)	0.0007		0.25 (0.20; 0.32)	-0.0011		0.22 (-0.18; 0.48)	0.0062		0.78 (0.57; 0.92)	-0.0039		0.20 (0.14; 0.28)	0.0009		0.39 (0.00; 0.70)	-0.0102		0.81 (0.63; 0.95)	0.0009		0.18 (0.12; 0.26)	0.0002		0.45 (0.08; 0.75)	-0.0088
		38	Free cholesterol in S-LDL	0.72 (0.51; 0.88)	-0.0062		0.26 (0.20; 0.33)	0.0031		0.20 (-0.18; 0.46)	-0.0116		0.77 (0.57; 0.92)	-0.0039		0.20 (0.14; 0.28)	0.001		0.39 (0.00; 0.69)	-0.0011		0.81 (0.63; 0.95)	-0.0014		0.18 (0.12; 0.26)	-0.0002		0.44 (0.08; 0.75)	-0.0079
		39	Albumin	0.72 (0.51; 0.88)	-0.003		0.26 (0.20; 0.32)	0.0006		0.20 (-0.19; 0.46)	0		0.78 (0.57; 0.92)	0.0028		0.20 (0.14; 0.28)	0.0001		0.40 (0.02; 0.68)	0.0085		0.81 (0.62; 0.95)	-0.0024		0.18 (0.12; 0.26)	0.0006		0.45 (0.08; 0.74)	0.0079
		40	Cholesterol in ULDL and XXL-VLDL	0.72 (0.51; 0.88)	0.0008		0.26 (0.20; 0.32)	0.0003		0.20 (-0.21; 0.46)	0		0.78 (0.57; 0.92)	0.0011		0.20 (0.14; 0.28)	-0.0002		0.40 (0.00; 0.68)	0		0.81 (0.62; 0.95)	-0.0012		0.18 (0.12; 0.26)	0.0001		0.45 (0.08; 0.74)	-0.0009
Proteins and PRSs	boot-Poisson	0	Covariates only	0.66 (0.49; 0.83)	—		0.28 (0.24; 0.32)	—		0.00 (-0.31; 0.32)	—		0.70 (0.49; 0.88)	—		0.23 (0.17; 0.28)	—		0.31 (-0.04; 0.60)	—		0.75 (0.54; 0.91)	—		0.23 (0.17; 0.29)	—		0.30 (-0.12; 0.59)	—
		1	T2DM BMI-adj. (PRS)	0.67 (0.47; 0.86)	0.0105		0.27 (0.21; 0.31)	-0.0084		0.16 (-0.19; 0.42)	0.1601		0.73 (0.53; 0.90)	0.0301		0.22 (0.16; 0.28)	-0.01		0.31 (0.00; 0.63)	0.0051		0.78 (0.58; 0.93)	0.0327		0.21 (0.16; 0.28)	-0.0158		0.37 (-0.09; 0.64)	0.0641
		2	Glucagon	0.66 (0.45; 0.83)	-0.0094		0.27 (0.23; 0.32)	0.0063		0.12 (-0.24; 0.42)	-0.0397		0.73 (0.49; 0.89)	-0.0072		0.22 (0.16; 0.28)	0.0035		0.30 (-0.08; 0.62)	-0.0111		0.78 (0.58; 0.93)	0.0003		0.21 (0.15; 0.28)	-0.0016		0.39 (0.00; 0.68)	0.0236
		3	Tie-2	0.70 (0.47; 0.86)	0.0385		0.26 (0.21; 0.31)	-0.0139		0.18 (-0.19; 0.43)	0.0622		0.76 (0.57; 0.91)	0.0361		0.21 (0.15; 0.28)	-0.0118		0.34 (0.00; 0.66)	0.0337		0.81 (0.63; 0.94)	0.0299		0.19 (0.14; 0.26)	-0.0143		0.45 (0.07; 0.73)	0.058
		4	Insulin	0.72 (0.50; 0.88)	0.0147		0.25 (0.21; 0.31)	-0.0042		0.17 (-0.18; 0.45)	-0.0085		0.78 (0.58; 0.91)	0.0152		0.20 (0.14; 0.27)	-0.007		0.38 (0.06; 0.68)	0.0484		0.82 (0.64; 0.94)	0.0129		0.19 (0.13; 0.26)	-0.0065		0.48 (0.13; 0.76)	0.037
		5	VEGF-D	0.71 (0.49; 0.87)	-0.0062		0.26 (0.21; 0.31)	0.0017		0.17 (-0.18; 0.45)	-0.0085		0.78 (0.60; 0.92)	0.0046		0.20 (0.14; 0.27)	-0.0022		0.40 (0.06; 0.69)	0.0195		0.83 (0.64; 0.95)	0.005		0.18 (0.13; 0.25)	-0.0034		0.49 (0.15; 0.78)	0.0037
		6	Pancreatic polypeptide	0.72 (0.51; 0.87)	0.0137		0.25 (0.20; 0.31)	-0.0038		0.18 (-0.16; 0.48)	0.017		0.79 (0.59; 0.93)	0.0046		0.20 (0.13; 0.26)	-0.0032		0.40 (0.06; 0.70)	0		0.83 (0.65; 0.96)	0.0043		0.18 (0.12; 0.26)	-0.0018		0.51 (0.14; 0.79)	0.0191
		7	Fasting insulin (PRS)	0.73 (0.50; 0.88)	0.0063		0.25 (0.20; 0.31)	-0.0041		0.18 (-0.18; 0.46)	0		0.79 (0.60; 0.93)	0.005		0.19 (0.13; 0.26)	-0.0018		0.41 (0.07; 0.71)	0.004		0.83 (0.66; 0.96)	0.0022		0.18 (0.12; 0.25)	-0.0017		0.51 (0.18; 0.79)	0.001
		8	PlGF	0.73 (0.48; 0.88)	0.0006		0.25 (0.20; 0.31)	0.0001		0.20 (-0.17; 0.48)	0.0161		0.79 (0.60; 0.93)	0.0006		0.20 (0.13; 0.27)	0.0003		0.41 (0.07; 0.71)	0.0035		0.84 (0.66; 0.96)	0.0067		0.18 (0.13; 0.25)	-0.0022		0.50 (0.15; 0.79)	-0.0081
		9	sICAM-1	0.72 (0.50; 0.89)	-0.0068		0.25 (0.20; 0.32)	0.0016		0.17 (-0.16; 0.48)	-0.0259		0.79 (0.60; 0.94)	0.0006		0.19 (0.13; 0.26)	-0.0027		0.43 (0.08; 0.71)	0.0136		0.84 (0.64; 0.96)	-0.0041		0.18 (0.12; 0.25)	-0.0004		0.50 (0.15; 0.77)	0.0008
		10	Flt-1	0.72 (0.51; 0.89)	-0.0029		0.25 (0.20; 0.32)	-0.0001		0.17 (-0.16; 0.48)	-0.0061		0.79 (0.60; 0.93)	-0.0005		0.19 (0.13; 0.27)	0.001		0.42 (0.08; 0.71)	-0.0056		0.83 (0.63; 0.96)	-0.0011		0.18 (0.12; 0.25)	0.0009		0.50 (0.14; 0.77)	-0.0008
		11	IL-1RA	0.72 (0.51; 0.89)	0.0038		0.25 (0.20; 0.31)	-0.0011		0.19 (-0.14; 0.47)	0.0223		0.80 (0.60; 0.93)	0.0033		0.19 (0.13; 0.27)	-0.0001		0.42 (0.10; 0.73)	-0.0016		0.83 (0.66; 0.96)	-0.0003		0.18 (0.12; 0.25)	0.0004		0.50 (0.15; 0.77)	0.0013
		12	Total cholesterol (PRS)	0.72 (0.52; 0.89)	-0.004		0.25 (0.20; 0.31)	0.0011		0.17 (-0.17; 0.48)	-0.0162		0.79 (0.61; 0.93)	-0.0009		0.19 (0.13; 0.27)	0.0012		0.42 (0.09; 0.73)	0.0012		0.83 (0.65; 0.96)	-0.0006		0.18 (0.12; 0.26)	-0.0002		0.50 (0.16; 0.77)	0.0026
		13	CKD (PRS)	0.73 (0.51; 0.89)	0.0058		0.25 (0.20; 0.31)	-0.0005		0.16 (-0.19; 0.46)	-0.0147		0.80 (0.61; 0.94)	0.0011		0.19 (0.13; 0.27)	-0.0006		0.43 (0.08; 0.72)	0.0071		0.84 (0.65; 0.96)	0.0028		0.18 (0.12; 0.25)	-0.0007		0.51 (0.15; 0.77)	0.0016
		14	WHR BMI-adj. (PRS)	0.73 (0.54; 0.89)	0.0021		0.25 (0.20; 0.31)	-0.0016		0.18 (-0.14; 0.48)	0.0245		0.80 (0.61; 0.94)	0.0007		0.19 (0.13; 0.27)	-0.0007		0.43 (0.09; 0.72)	-0.0011		0.83 (0.65; 0.96)	-0.0032		0.18 (0.12; 0.25)	0.0002		0.50 (0.11; 0.77)	-0.003
		15	Diastolic BP (PRS)	0.73 (0.53; 0.88)	0		0.25 (0.20; 0.32)	0		0.18 (-0.14; 0.48)	0		0.79 (0.61; 0.93)	-0.0037		0.19 (0.13; 0.27)	0.0002		0.41 (0.09; 0.72)	-0.0107		0.83 (0.65; 0.96)	-0.0009		0.18 (0.12; 0.25)	0.0003		0.50 (0.11; 0.77)	-0.0025
		16	Systolic BP (PRS)	0.73 (0.55; 0.89)	0.0046		0.24 (0.19; 0.31)	-0.0042		0.20 (-0.13; 0.49)	0.0215		0.79 (0.60; 0.94)	0		0.19 (0.13; 0.27)	-0.0011		0.42 (0.08; 0.75)	0.0075		0.83 (0.65; 0.96)	0.0007		0.18 (0.12; 0.26)	0.0001		0.50 (0.15; 0.78)	0.0013
		17	IL-9	0.73 (0.54; 0.89)	-0.0034		0.25 (0.19; 0.31)	0.0011		0.20 (-0.14; 0.50)	0		0.79 (0.61; 0.93)	0		0.19 (0.13; 0.27)	0.001		0.43 (0.08; 0.72)	0.0112		0.83 (0.65; 0.96)	0.0007		0.18 (0.12; 0.26)	0		0.50 (0.15; 0.77)	0
		18	IL-6	0.73 (0.52; 0.89)	0		0.25 (0.19; 0.31)	0.0008		0.20 (-0.15; 0.49)	0		0.80 (0.61; 0.93)	0.0023		0.19 (0.13; 0.27)	-0.0004		0.43 (0.09; 0.73)	-0.0038		0.84 (0.66; 0.96)	0.0014		0.18 (0.12; 0.25)	-0.0033		0.51 (0.15; 0.81)	0.0106
		19	CRP	0.73 (0.52; 0.88)	-0.0039		0.25 (0.19; 0.31)	0.003		0.20 (-0.14; 0.49)	-0.0023		0.79 (0.60; 0.93)	-0.0033		0.20 (0.13; 0.27)	0.0021		0.42 (0.07; 0.72)	-0.0107		0.84 (0.67; 0.96)	0.0011		0.17 (0.12; 0.25)	-0.0006		0.51 (0.17; 0.80)	-0.0014
		20	IL-17A	0.72 (0.51; 0.88)	-0.0032		0.25 (0.19; 0.32)	0.0017		0.20 (-0.14; 0.49)	0.0018		0.79 (0.60; 0.93)	0.0003		0.19 (0.13; 0.27)	-0.0004		0.41 (0.08; 0.72)	-0.0055		0.84 (0.67; 0.96)	0.0031		0.17 (0.12; 0.25)	0.0003		0.51 (0.17; 0.79)	0.0014
		21	IL-8	0.73 (0.51; 0.88)	0.008		0.25 (0.19; 0.31)	-0.0042		0.21 (-0.14; 0.49)	0.0095		0.80 (0.61; 0.94)	0.0051		0.19 (0.13; 0.27)	-0.0011		0.41 (0.08; 0.73)	0.0014		0.83 (0.66; 0.95)	-0.0063		0.18 (0.12; 0.26)	0.0022		0.50 (0.16; 0.79)	-0.0094
		22	CCL3	0.73 (0.49; 0.88)	-0.0041		0.25 (0.19; 0.32)	-0.0004		0.21 (-0.16; 0.49)	-0.0026		0.80 (0.61; 0.94)	-0.0016		0.19 (0.13; 0.27)	-0.0007		0.41 (0.08; 0.73)	-0.0011		0.83 (0.66; 0.95)	-0.0022		0.18 (0.12; 0.26)	0.0001		0.50 (0.13; 0.79)	-0.0025
		23	Leptin	0.72 (0.49; 0.88)	-0.0013		0.25 (0.19; 0.32)	0.0008		0.21 (-0.16; 0.49)	0.0013		0.80 (0.61; 0.93)	0.0012		0.19 (0.13; 0.27)	0.0008		0.42 (0.08; 0.73)	0.0046		0.83 (0.65; 0.95)	-0.0043		0.18 (0.12; 0.26)	0.0001		0.50 (0.13; 0.81)	0.001
		24	HbA1c (PRS)	0.73 (0.51; 0.88)	0.0011		0.25 (0.19; 0.31)	-0.0007		0.22 (-0.14; 0.50)	0.0117		0.79 (0.60; 0.94)	-0.0025		0.19 (0.13; 0.27)	0.0004		0.42 (0.07; 0.73)	0		0.83 (0.65; 0.95)	0		0.18 (0.12; 0.26)	0.0004		0.50 (0.16; 0.80)	0.0003
		25	Active GIP	0.72 (0.47; 0.88)	-0.0011		0.25 (0.19; 0.31)	0.0007		0.22 (-0.12; 0.50)	0		0.79 (0.60; 0.94)	-0.0019		0.19 (0.13; 0.28)	0.0004		0.41 (0.08; 0.73)	-0.0116		0.83 (0.65; 0.95)	0.0035		0.18 (0.12; 0.26)	0		0.50 (0.16; 0.80)	0.0027
		26	IL-3	0.72 (0.50; 0.88)	0.0003		0.25 (0.19; 0.31)	-0.0008		0.23 (-0.14; 0.50)	0.0032		0.79 (0.60; 0.94)	0.0021		0.19 (0.13; 0.28)	-0.0006		0.41 (0.06; 0.72)	0.0007		0.83 (0.65; 0.96)	-0.0006		0.18 (0.12; 0.26)	-0.0011		0.51 (0.16; 0.81)	0.0016
		27	MDC	0.73 (0.49; 0.88)	0.0006		0.25 (0.19; 0.31)	0.0003		0.22 (-0.12; 0.50)	-0.0032		0.79 (0.59; 0.93)	-0.0014		0.20 (0.13; 0.28)	0.0014		0.42 (0.07; 0.73)	0.0109		0.83 (0.65; 0.96)	0.0046		0.18 (0.12; 0.26)	-0.0009		0.51 (0.17; 0.84)	0.0016
		28	IL-17A/F	0.72 (0.49; 0.88)	-0.0063		0.25 (0.19; 0.32)	0.0026		0.21 (-0.14; 0.50)	-0.0104		0.79 (0.59; 0.94)	-0.0004		0.20 (0.13; 0.28)	0.0001		0.42 (0.06; 0.73)	0		0.83 (0.65; 0.96)	-0.0021		0.18 (0.12; 0.25)	-0.0001		0.51 (0.19; 0.82)	0
		29	Frailty index (PRS)	0.71 (0.47; 0.88)	-0.0046		0.25 (0.19; 0.32)	0.0019		0.21 (-0.15; 0.49)	-0.0052		0.79 (0.59; 0.93)	-0.0017		0.20 (0.13; 0.28)	0.0006		0.41 (0.03; 0.71)	-0.0046		0.83 (0.65; 0.96)	-0.0045		0.18 (0.12; 0.26)	0.001		0.50 (0.19; 0.80)	-0.0031
		30	IL-17B	0.71 (0.46; 0.88)	0		0.25 (0.19; 0.32)	-0.0015		0.22 (-0.13; 0.51)	0.0156		0.79 (0.59; 0.93)	-0.0009		0.20 (0.13; 0.28)	0.0006		0.41 (0.03; 0.71)	-0.0053		0.83 (0.66; 0.96)	-0.0005		0.18 (0.12; 0.25)	0.0003		0.50 (0.18; 0.80)	-0.0014
		31	IFN-γ	0.71 (0.48; 0.88)	-0.0015		0.25 (0.19; 0.32)	0.0006		0.23 (-0.11; 0.50)	0.0058		0.79 (0.59; 0.93)	-0.001		0.20 (0.13; 0.28)	0.0002		0.40 (0.03; 0.73)	-0.0034		0.83 (0.66; 0.96)	0		0.18 (0.12; 0.25)	0.0013		0.51 (0.17; 0.80)	0.0046
		32	T1DM (PRS)	0.72 (0.45; 0.88)	0.0023		0.25 (0.19; 0.32)	0		0.24 (-0.14; 0.51)	0.0063		0.79 (0.59; 0.93)	-0.002		0.20 (0.13; 0.28)	0.0005		0.40 (0.00; 0.72)	-0.0006		0.82 (0.65; 0.95)	-0.0031		0.18 (0.12; 0.26)	0.0003		0.50 (0.13; 0.80)	-0.0058
		33	GM-CSF	0.71 (0.46; 0.87)	-0.0041		0.25 (0.19; 0.32)	0.0009		0.22 (-0.11; 0.50)	-0.0121		0.79 (0.59; 0.93)	0		0.20 (0.13; 0.28)	-0.0003		0.40 (0.03; 0.71)	-0.0038		0.82 (0.66; 0.95)	-0.0019		0.18 (0.12; 0.26)	0.0007		0.50 (0.12; 0.80)	-0.0006
		34	CAD (PRS)	0.71 (0.48; 0.87)	-0.0011		0.25 (0.19; 0.32)	0.0004		0.23 (-0.10; 0.50)	0.0032		0.79 (0.59; 0.93)	-0.0003		0.20 (0.13; 0.28)	0.0006		0.40 (0.00; 0.71)	0.0004		0.82 (0.66; 0.95)	-0.0001		0.18 (0.12; 0.25)	0.0005		0.50 (0.15; 0.80)	0.0006
		35	IL-4	0.71 (0.51; 0.87)	0.0029		0.25 (0.19; 0.32)	-0.0009		0.24 (-0.11; 0.51)	0.015		0.79 (0.59; 0.93)	0.003		0.20 (0.13; 0.28)	-0.0004		0.40 (0.00; 0.71)	0.0033		0.82 (0.65; 0.95)	0.0026		0.18 (0.12; 0.26)	-0.0018		0.50 (0.16; 0.82)	0.002
		36	IL-15	0.71 (0.49; 0.87)	-0.0001		0.25 (0.19; 0.32)	0.0002		0.24 (-0.11; 0.51)	-0.0053		0.79 (0.59; 0.93)	-0.0007		0.20 (0.13; 0.28)	0.0006		0.40 (0.00; 0.71)	0.0001		0.83 (0.64; 0.95)	0.0031		0.18 (0.12; 0.26)	0.0008		0.50 (0.16; 0.82)	-0.0013
		37	IL-1β	0.71 (0.49; 0.87)	0.002		0.25 (0.19; 0.32)	0.0002		0.23 (-0.14; 0.51)	-0.0097		0.79 (0.59; 0.93)	0.0008		0.20 (0.13; 0.28)	0.0006		0.40 (0.00; 0.70)	0.0003		0.83 (0.64; 0.95)	-0.0004		0.18 (0.12; 0.26)	-0.0003		0.50 (0.16; 0.78)	0.0021
		38	IL-10	0.71 (0.51; 0.87)	0.0002		0.25 (0.19; 0.32)	-0.0007		0.24 (-0.11; 0.51)	0.0097		0.79 (0.59; 0.93)	0.0015		0.20 (0.13; 0.28)	-0.0011		0.41 (0.03; 0.70)	0.0074		0.83 (0.64; 0.95)	-0.0022		0.18 (0.12; 0.26)	0.0005		0.50 (0.17; 0.79)	0
		39	bFGF	0.71 (0.51; 0.87)	-0.004		0.25 (0.19; 0.32)	-0.0003		0.24 (-0.11; 0.53)	0		0.79 (0.59; 0.93)	-0.0022		0.20 (0.13; 0.28)	0.0011		0.41 (0.00; 0.70)	-0.0038		0.83 (0.64; 0.94)	0.0011		0.18 (0.12; 0.26)	0		0.51 (0.17; 0.79)	0.0031
		40	Fasting glucose (PRS)	0.71 (0.50; 0.87)	-0.0016		0.25 (0.19; 0.32)	0.0028		0.23 (-0.12; 0.54)	-0.0031		0.79 (0.59; 0.93)	-0.0014		0.20 (0.13; 0.28)	-0.0004		0.41 (0.00; 0.71)	0.0041		0.83 (0.64; 0.94)	0.0001		0.18 (0.12; 0.26)	-0.0009		0.51 (0.18; 0.78)	0.0048
	surv-RF	0	Covariates only	0.66 (0.49; 0.83)	—		0.28 (0.24; 0.32)	—		0.00 (-0.31; 0.32)	—		0.70 (0.49; 0.88)	—		0.23 (0.17; 0.28)	—		0.31 (-0.04; 0.60)	—		0.75 (0.54; 0.91)	—		0.23 (0.17; 0.29)	—		0.30 (-0.12; 0.59)	—
		1	Tie-2	0.70 (0.50; 0.86)	0.0341		0.26 (0.22; 0.31)	-0.0157		0.19 (-0.19; 0.45)	0.189		0.75 (0.56; 0.90)	0.0421		0.21 (0.16; 0.27)	-0.0129		0.32 (0.00; 0.61)	0.0095		0.78 (0.58; 0.93)	0.0318		0.21 (0.15; 0.28)	-0.0169		0.39 (0.00; 0.67)	0.0846
		2	Glucagon	0.68 (0.47; 0.83)	-0.0131		0.27 (0.22; 0.32)	0.0072		0.12 (-0.23; 0.42)	-0.0735		0.74 (0.54; 0.89)	-0.0059		0.22 (0.16; 0.28)	0.002		0.30 (-0.06; 0.61)	-0.0166		0.79 (0.59; 0.94)	0.0075		0.21 (0.15; 0.28)	-0.0018		0.39 (0.00; 0.70)	0.008
		3	CRP	0.68 (0.50; 0.84)	-0.0027		0.27 (0.22; 0.32)	-0.0005		0.15 (-0.20; 0.45)	0.0388		0.75 (0.55; 0.90)	0.0104		0.21 (0.15; 0.28)	-0.0047		0.33 (0.00; 0.63)	0.0318		0.80 (0.61; 0.93)	0.0147		0.20 (0.14; 0.26)	-0.008		0.41 (0.02; 0.69)	0.0142
		4	T2DM BMI-adj. (PRS)	0.70 (0.48; 0.86)	0.0207		0.26 (0.21; 0.32)	-0.0056		0.17 (-0.21; 0.47)	0.0198		0.77 (0.57; 0.92)	0.0222		0.21 (0.14; 0.27)	-0.0066		0.38 (0.00; 0.67)	0.0446		0.82 (0.64; 0.96)	0.0225		0.19 (0.13; 0.26)	-0.0122		0.46 (0.10; 0.73)	0.0523
		5	MDC	0.70 (0.50; 0.86)	-0.0005		0.26 (0.21; 0.32)	-0.0008		0.19 (-0.17; 0.47)	0.0184		0.78 (0.57; 0.92)	0.0029		0.21 (0.14; 0.28)	0.001		0.37 (0.00; 0.66)	-0.0128		0.83 (0.67; 0.96)	0.0059		0.18 (0.13; 0.26)	-0.0017		0.47 (0.13; 0.75)	0.0108
		6	sICAM-1	0.70 (0.48; 0.86)	-0.0009		0.26 (0.21; 0.32)	0.0005		0.19 (-0.13; 0.49)	-0.0035		0.78 (0.58; 0.92)	0.0004		0.20 (0.14; 0.28)	-0.0016		0.37 (0.06; 0.70)	0.005		0.82 (0.65; 0.95)	-0.0053		0.18 (0.13; 0.25)	-0.0001		0.47 (0.13; 0.74)	-0.0005
		7	IL-1RA	0.70 (0.48; 0.86)	-0.0004		0.26 (0.20; 0.32)	-0.0001		0.19 (-0.16; 0.50)	0.0035		0.78 (0.58; 0.93)	0.0019		0.20 (0.14; 0.28)	-0.0002		0.37 (0.06; 0.70)	0.0012		0.82 (0.66; 0.95)	-0.0019		0.18 (0.13; 0.25)	0.0002		0.47 (0.15; 0.75)	-0.0052
		8	Insulin	0.71 (0.51; 0.86)	0.011		0.26 (0.21; 0.32)	-0.0017		0.18 (-0.16; 0.49)	-0.0099		0.78 (0.57; 0.93)	0.0042		0.20 (0.14; 0.28)	-0.0039		0.39 (0.06; 0.69)	0.017		0.83 (0.66; 0.95)	0.007		0.18 (0.13; 0.25)	-0.0025		0.47 (0.15; 0.75)	0.0086
		9	Leptin	0.71 (0.51; 0.86)	-0.0004		0.26 (0.21; 0.32)	0.0007		0.18 (-0.16; 0.48)	0		0.78 (0.57; 0.92)	-0.002		0.20 (0.14; 0.28)	0.0009		0.39 (0.06; 0.68)	0.001		0.82 (0.66; 0.95)	-0.0048		0.18 (0.13; 0.25)	0		0.47 (0.14; 0.75)	-0.0029
		10	SAA	0.71 (0.53; 0.86)	0.0013		0.26 (0.20; 0.32)	-0.0019		0.18 (-0.19; 0.48)	0		0.78 (0.57; 0.92)	0.0007		0.20 (0.14; 0.28)	-0.0003		0.40 (0.06; 0.68)	0.0112		0.82 (0.65; 0.95)	0		0.18 (0.13; 0.25)	0.0004		0.46 (0.14; 0.75)	-0.01
		11	IL-6	0.71 (0.50; 0.86)	-0.0003		0.26 (0.20; 0.32)	0.0007		0.18 (-0.19; 0.48)	0		0.78 (0.58; 0.92)	-0.003		0.20 (0.14; 0.28)	0.0006		0.40 (0.06; 0.69)	0.001		0.83 (0.65; 0.95)	0.0031		0.18 (0.13; 0.25)	-0.0014		0.47 (0.15; 0.77)	0.01
		12	PlGF	0.71 (0.51; 0.87)	-0.0029		0.26 (0.20; 0.32)	-0.0006		0.21 (-0.14; 0.50)	0.0259		0.78 (0.58; 0.92)	0.0002		0.20 (0.14; 0.27)	-0.0005		0.39 (0.06; 0.70)	-0.0127		0.83 (0.66; 0.95)	0.002		0.18 (0.13; 0.25)	-0.002		0.47 (0.13; 0.76)	0.0029
		13	TSLP	0.71 (0.51; 0.86)	0.0035		0.26 (0.20; 0.32)	-0.0007		0.21 (-0.13; 0.50)	0.002		0.78 (0.57; 0.92)	-0.0001		0.20 (0.14; 0.27)	-0.0002		0.39 (0.06; 0.69)	0		0.83 (0.65; 0.95)	-0.0012		0.18 (0.13; 0.25)	-0.0001		0.47 (0.13; 0.77)	-0.0086
		14	TNF-α	0.71 (0.51; 0.87)	0.0004		0.26 (0.20; 0.32)	0.0001		0.20 (-0.12; 0.50)	-0.0106		0.78 (0.57; 0.92)	-0.0019		0.20 (0.14; 0.28)	0.0013		0.40 (0.07; 0.69)	0.0155		0.83 (0.65; 0.95)	-0.0002		0.18 (0.13; 0.25)	0.0003		0.47 (0.09; 0.77)	0.0057
		15	IP-10	0.71 (0.51; 0.86)	-0.0004		0.26 (0.20; 0.32)	0.0008		0.21 (-0.10; 0.50)	0.0106		0.78 (0.57; 0.92)	-0.0004		0.20 (0.14; 0.28)	0.0002		0.39 (0.06; 0.69)	-0.015		0.83 (0.65; 0.95)	-0.0004		0.18 (0.13; 0.26)	0.0005		0.47 (0.13; 0.76)	0.0029
		16	Fasting insulin (PRS)	0.71 (0.53; 0.87)	0.0042		0.26 (0.20; 0.31)	-0.002		0.20 (-0.19; 0.49)	-0.0067		0.78 (0.59; 0.92)	0.0055		0.20 (0.14; 0.28)	-0.0018		0.39 (0.06; 0.67)	-0.0005		0.83 (0.65; 0.96)	0.0001		0.18 (0.13; 0.25)	-0.0013		0.48 (0.13; 0.77)	0.001
		17	Fasting glucose (PRS)	0.71 (0.50; 0.87)	-0.0035		0.26 (0.20; 0.32)	0.0005		0.19 (-0.18; 0.47)	-0.0114		0.78 (0.59; 0.92)	0		0.20 (0.14; 0.28)	-0.0001		0.39 (0.08; 0.68)	-0.0015		0.83 (0.65; 0.95)	0.0004		0.18 (0.13; 0.25)	0.0003		0.47 (0.14; 0.77)	-0.001
		18	sVCAM-1	0.71 (0.49; 0.87)	-0.0018		0.26 (0.20; 0.32)	0.001		0.19 (-0.18; 0.49)	-0.0035		0.78 (0.59; 0.92)	0.0002		0.20 (0.14; 0.28)	0.0006		0.39 (0.07; 0.68)	0		0.83 (0.64; 0.96)	-0.0011		0.18 (0.13; 0.25)	0.0007		0.47 (0.15; 0.77)	0
		19	IL-12/IL-23p40	0.71 (0.50; 0.87)	0.0007		0.26 (0.20; 0.32)	0.0009		0.19 (-0.18; 0.49)	0.0035		0.78 (0.59; 0.92)	-0.0005		0.20 (0.14; 0.28)	0.0003		0.39 (0.07; 0.68)	-0.0012		0.82 (0.64; 0.96)	-0.0036		0.18 (0.13; 0.25)	0.0005		0.47 (0.14; 0.77)	-0.0029
		20	C-peptide	0.71 (0.50; 0.87)	-0.0012		0.26 (0.20; 0.32)	0.0005		0.19 (-0.16; 0.49)	-0.0017		0.78 (0.59; 0.92)	-0.0025		0.20 (0.14; 0.28)	-0.0004		0.39 (0.06; 0.68)	0.0032		0.82 (0.64; 0.96)	0.0008		0.18 (0.13; 0.25)	0.0004		0.48 (0.14; 0.77)	0.0039
		21	CKD (PRS)	0.71 (0.51; 0.88)	0.0004		0.26 (0.20; 0.32)	-0.0016		0.19 (-0.17; 0.48)	-0.005		0.78 (0.60; 0.92)	-0.0016		0.20 (0.14; 0.28)	0.0007		0.39 (0.07; 0.71)	0.0013		0.83 (0.65; 0.95)	0.0029		0.18 (0.12; 0.26)	-0.0006		0.48 (0.14; 0.77)	0.0028
		22	CCL3	0.71 (0.52; 0.88)	0		0.26 (0.20; 0.32)	0.0001		0.19 (-0.19; 0.48)	0		0.78 (0.59; 0.92)	0.0016		0.20 (0.14; 0.28)	0.0001		0.39 (0.06; 0.71)	0		0.83 (0.64; 0.95)	0.0005		0.18 (0.12; 0.26)	0.0007		0.47 (0.14; 0.76)	-0.0067
		23	IL-5	0.71 (0.52; 0.88)	0.0012		0.25 (0.20; 0.32)	-0.0023		0.19 (-0.15; 0.49)	0.0068		0.77 (0.59; 0.92)	-0.0043		0.20 (0.14; 0.28)	0.0003		0.39 (0.03; 0.71)	0.0012		0.82 (0.65; 0.95)	-0.0023		0.18 (0.13; 0.26)	-0.0003		0.47 (0.15; 0.75)	0
		24	IL-16	0.71 (0.52; 0.88)	0.0046		0.25 (0.20; 0.31)	-0.0002		0.20 (-0.15; 0.49)	0.0037		0.78 (0.59; 0.92)	0.0017		0.20 (0.14; 0.28)	0.0005		0.39 (0.00; 0.70)	-0.004		0.82 (0.65; 0.95)	0		0.18 (0.13; 0.26)	0.0002		0.47 (0.16; 0.75)	-0.0005
		25	IMID (PRS)	0.71 (0.53; 0.89)	0		0.25 (0.19; 0.31)	-0.0011		0.20 (-0.12; 0.50)	0.008		0.77 (0.59; 0.92)	-0.0017		0.20 (0.14; 0.28)	0.0003		0.38 (0.06; 0.69)	-0.0029		0.82 (0.65; 0.95)	-0.004		0.18 (0.13; 0.26)	0.0016		0.47 (0.16; 0.77)	0.0003
		26	Pancreatic polypeptide	0.72 (0.53; 0.88)	0.0069		0.25 (0.19; 0.32)	-0.0023		0.20 (-0.14; 0.48)	0		0.78 (0.59; 0.92)	0.0028		0.20 (0.14; 0.28)	-0.0016		0.39 (0.07; 0.69)	0.0024		0.83 (0.66; 0.95)	0.0057		0.18 (0.12; 0.25)	-0.0027		0.49 (0.14; 0.77)	0.0202
		27	IL-4	0.72 (0.53; 0.88)	-0.0008		0.25 (0.19; 0.32)	0.0008		0.21 (-0.14; 0.50)	0.0091		0.78 (0.59; 0.92)	0.0011		0.20 (0.14; 0.28)	-0.0002		0.39 (0.06; 0.68)	0.0026		0.83 (0.66; 0.95)	0.0023		0.18 (0.12; 0.26)	-0.0014		0.50 (0.15; 0.77)	0.0045
		28	T1DM (PRS)	0.72 (0.52; 0.88)	-0.0022		0.25 (0.19; 0.32)	0.0005		0.20 (-0.11; 0.48)	-0.0091		0.78 (0.58; 0.92)	-0.002		0.20 (0.14; 0.28)	0.0007		0.39 (0.06; 0.68)	-0.0026		0.83 (0.65; 0.95)	-0.0017		0.18 (0.13; 0.26)	0.0003		0.49 (0.11; 0.77)	-0.0093
		29	Triacylglycerol (PRS)	0.72 (0.52; 0.88)	-0.0027		0.25 (0.19; 0.32)	0		0.21 (-0.12; 0.50)	0.0064		0.77 (0.58; 0.92)	-0.0004		0.20 (0.14; 0.28)	0.0008		0.38 (0.06; 0.69)	-0.0025		0.83 (0.65; 0.95)	0.0001		0.18 (0.12; 0.26)	0.0011		0.50 (0.14; 0.77)	0.0135
		30	Active GLP-1	0.72 (0.53; 0.87)	0.0031		0.25 (0.19; 0.32)	0.0005		0.21 (-0.14; 0.50)	0		0.78 (0.59; 0.92)	0.0007		0.20 (0.14; 0.28)	-0.002		0.39 (0.06; 0.69)	0.0045		0.83 (0.64; 0.94)	0		0.18 (0.12; 0.26)	-0.0013		0.50 (0.16; 0.77)	-0.0008
		31	IL-9	0.71 (0.53; 0.88)	-0.0075		0.25 (0.19; 0.32)	0.0013		0.20 (-0.13; 0.49)	-0.0064		0.78 (0.59; 0.91)	0.0018		0.20 (0.14; 0.28)	0.0002		0.38 (0.06; 0.68)	-0.0045		0.83 (0.65; 0.95)	-0.0003		0.18 (0.12; 0.26)	0.001		0.50 (0.17; 0.78)	0.0004
		32	Flt-1	0.72 (0.54; 0.88)	0.0042		0.25 (0.19; 0.32)	-0.0009		0.21 (-0.13; 0.49)	0.0091		0.78 (0.58; 0.91)	-0.002		0.20 (0.14; 0.28)	0.0015		0.38 (0.03; 0.67)	-0.0001		0.83 (0.64; 0.95)	0.0002		0.18 (0.12; 0.26)	-0.0001		0.50 (0.17; 0.77)	0.0004
		33	IL-12p70	0.72 (0.53; 0.88)	0		0.25 (0.20; 0.32)	0.0006		0.22 (-0.13; 0.49)	0.0104		0.77 (0.58; 0.92)	-0.0025		0.20 (0.14; 0.28)	-0.0004		0.39 (0.06; 0.68)	0.0027		0.83 (0.64; 0.95)	0.0005		0.18 (0.12; 0.26)	-0.0004		0.49 (0.17; 0.77)	-0.0061
		34	Hypertrophic cardiomyopathy (PRS)	0.71 (0.52; 0.88)	-0.0017		0.25 (0.20; 0.32)	0.0006		0.21 (-0.14; 0.48)	-0.0104		0.77 (0.58; 0.92)	-0.0026		0.20 (0.14; 0.28)	0.0012		0.39 (0.06; 0.67)	0		0.83 (0.63; 0.95)	-0.0006		0.18 (0.12; 0.27)	0.0005		0.49 (0.17; 0.77)	-0.0026
		35	Stroke (PRS)	0.71 (0.52; 0.88)	-0.0043		0.26 (0.20; 0.32)	0.001		0.21 (-0.15; 0.49)	-0.0042		0.77 (0.58; 0.92)	-0.0009		0.20 (0.14; 0.28)	0.0005		0.39 (0.06; 0.67)	0		0.83 (0.62; 0.95)	0.0001		0.18 (0.12; 0.27)	0.0001		0.49 (0.15; 0.79)	-0.0029
		36	NAFLD (PRS)	0.71 (0.52; 0.87)	0		0.26 (0.20; 0.32)	0.0006		0.21 (-0.15; 0.50)	-0.001		0.77 (0.58; 0.92)	-0.0009		0.20 (0.14; 0.28)	0.0006		0.38 (0.03; 0.66)	-0.0025		0.82 (0.63; 0.96)	-0.0017		0.18 (0.12; 0.27)	-0.0001		0.49 (0.16; 0.79)	-0.0019
		37	IFN-γ	0.71 (0.52; 0.87)	-0.0009		0.26 (0.20; 0.33)	0.0003		0.20 (-0.14; 0.50)	-0.006		0.77 (0.58; 0.92)	0.0002		0.20 (0.14; 0.28)	0.0004		0.38 (0.00; 0.66)	0		0.82 (0.63; 0.95)	-0.0024		0.18 (0.12; 0.27)	0.0011		0.48 (0.16; 0.79)	-0.0102
		38	Total cholesterol (PRS)	0.71 (0.51; 0.87)	-0.0012		0.26 (0.20; 0.33)	0.0004		0.18 (-0.16; 0.47)	-0.0179		0.77 (0.59; 0.93)	0.0046		0.20 (0.14; 0.28)	-0.0012		0.39 (0.00; 0.71)	0.0013		0.82 (0.62; 0.95)	0.0017		0.18 (0.12; 0.27)	-0.0009		0.50 (0.12; 0.78)	0.0249
		39	CCL4	0.71 (0.52; 0.87)	0		0.26 (0.20; 0.33)	0.0003		0.19 (-0.15; 0.47)	0.0048		0.77 (0.58; 0.93)	-0.0018		0.20 (0.14; 0.28)	0.0002		0.38 (0.03; 0.71)	-0.0081		0.82 (0.62; 0.95)	-0.0012		0.18 (0.12; 0.28)	0.0017		0.50 (0.15; 0.78)	-0.0009
		40	IL-17A/F	0.71 (0.51; 0.87)	-0.0025		0.26 (0.20; 0.33)	0.0006		0.18 (-0.15; 0.47)	-0.0098		0.77 (0.59; 0.93)	-0.0012		0.20 (0.14; 0.28)	0.0005		0.37 (0.03; 0.70)	-0.0044		0.82 (0.62; 0.95)	-0.0008		0.18 (0.12; 0.28)	-0.0004		0.50 (0.13; 0.79)	-0.0004
Metabolites and PRSs	boot-Poisson	0	Covariates only	0.66 (0.49; 0.83)	—		0.28 (0.24; 0.32)	—		0.00 (-0.31; 0.32)	—		0.70 (0.49; 0.88)	—		0.23 (0.17; 0.28)	—		0.31 (-0.04; 0.60)	—		0.75 (0.54; 0.91)	—		0.23 (0.17; 0.29)	—		0.30 (-0.12; 0.59)	—
		1	Glucose	0.72 (0.45; 0.88)	0.0546		0.26 (0.21; 0.31)	-0.0173		0.21 (-0.12; 0.48)	0.2132		0.76 (0.52; 0.91)	0.0578		0.21 (0.15; 0.28)	-0.019		0.35 (-0.02; 0.68)	0.0395		0.79 (0.55; 0.93)	0.0407		0.20 (0.15; 0.27)	-0.0235		0.38 (0.00; 0.69)	0.0834
		2	T2DM BMI-adj. (PRS)	0.73 (0.47; 0.87)	0.0135		0.25 (0.20; 0.31)	-0.0048		0.20 (-0.12; 0.49)	-0.0091		0.77 (0.56; 0.92)	0.0102		0.20 (0.15; 0.28)	-0.0045		0.35 (0.00; 0.63)	-0.002		0.81 (0.60; 0.94)	0.0231		0.19 (0.14; 0.27)	-0.0075		0.43 (0.07; 0.71)	0.0468
		3	Lactate	0.73 (0.46; 0.87)	-0.0016		0.25 (0.20; 0.31)	0.0011		0.21 (-0.12; 0.50)	0.0064		0.78 (0.57; 0.92)	0.0059		0.20 (0.14; 0.28)	-0.0007		0.36 (0.00; 0.64)	0.0163		0.81 (0.61; 0.94)	0.0034		0.19 (0.14; 0.26)	-0.0021		0.45 (0.08; 0.74)	0.0209
		4	Concentration of XL-HDL particles	0.72 (0.47; 0.88)	-0.0031		0.25 (0.20; 0.31)	-0.0001		0.21 (-0.13; 0.49)	0.0026		0.78 (0.57; 0.92)	0.0004		0.20 (0.14; 0.28)	-0.0002		0.36 (0.00; 0.64)	-0.0026		0.81 (0.61; 0.94)	-0.0007		0.19 (0.14; 0.26)	0.0002		0.45 (0.07; 0.75)	-0.0054
		5	Fasting insulin (PRS)	0.73 (0.52; 0.88)	0.0065		0.25 (0.19; 0.31)	-0.0037		0.20 (-0.14; 0.46)	-0.0171		0.78 (0.58; 0.92)	0.0034		0.20 (0.14; 0.28)	-0.0015		0.39 (0.03; 0.68)	0.0284		0.82 (0.62; 0.95)	0.0039		0.19 (0.14; 0.26)	-0.002		0.46 (0.08; 0.77)	0.0134
		6	Total cholesterol (PRS)	0.73 (0.52; 0.89)	-0.0016		0.25 (0.20; 0.31)	0.0014		0.20 (-0.13; 0.47)	0		0.78 (0.58; 0.93)	0.0036		0.20 (0.14; 0.27)	-0.0013		0.38 (0.02; 0.68)	-0.0048		0.81 (0.61; 0.94)	-0.0064		0.19 (0.14; 0.26)	0.0011		0.46 (0.09; 0.76)	-0.0011
		7	Diastolic BP (PRS)	0.73 (0.52; 0.88)	-0.0022		0.25 (0.20; 0.31)	0.0001		0.20 (-0.16; 0.44)	0		0.78 (0.59; 0.92)	-0.003		0.20 (0.14; 0.28)	0.0005		0.38 (0.00; 0.69)	-0.0033		0.81 (0.62; 0.94)	0.0012		0.19 (0.13; 0.26)	-0.0011		0.45 (0.08; 0.75)	-0.0046
		8	CKD (PRS)	0.73 (0.53; 0.89)	0.007		0.25 (0.20; 0.31)	-0.0007		0.19 (-0.17; 0.45)	-0.0018		0.78 (0.59; 0.93)	0		0.20 (0.14; 0.28)	0.0003		0.38 (0.00; 0.70)	0.0022		0.81 (0.62; 0.94)	0.0013		0.19 (0.14; 0.25)	-0.0003		0.46 (0.11; 0.74)	0.0081
		9	Triacylglycerol (PRS)	0.73 (0.53; 0.88)	-0.0008		0.25 (0.20; 0.31)	0.0008		0.19 (-0.13; 0.47)	-0.0026		0.79 (0.56; 0.93)	0.0037		0.20 (0.14; 0.28)	0.0006		0.38 (0.00; 0.70)	0.0013		0.81 (0.62; 0.94)	-0.0025		0.19 (0.14; 0.25)	0.0003		0.46 (0.09; 0.74)	-0.0035
		10	Citrate	0.74 (0.48; 0.90)	0.007		0.25 (0.19; 0.30)	-0.0045		0.20 (-0.13; 0.46)	0.0122		0.79 (0.60; 0.93)	0.0066		0.20 (0.14; 0.27)	-0.0051		0.42 (0.07; 0.70)	0.0347		0.81 (0.60; 0.94)	-0.0014		0.19 (0.13; 0.26)	-0.0022		0.43 (0.07; 0.74)	-0.0291
		11	Ratio of PUFAs to MUFAs	0.73 (0.50; 0.90)	-0.007		0.25 (0.20; 0.31)	0.0043		0.19 (-0.16; 0.47)	-0.0149		0.81 (0.60; 0.94)	0.0131		0.19 (0.13; 0.27)	-0.0037		0.44 (0.07; 0.71)	0.0181		0.82 (0.63; 0.94)	0.0111		0.18 (0.13; 0.25)	-0.0068		0.46 (0.13; 0.76)	0.0326
		12	IMID (PRS)	0.74 (0.54; 0.90)	0.0027		0.25 (0.20; 0.31)	-0.0027		0.20 (-0.13; 0.48)	0.0071		0.80 (0.60; 0.94)	-0.0038		0.19 (0.13; 0.27)	0.0003		0.43 (0.07; 0.71)	-0.0111		0.82 (0.63; 0.94)	-0.0003		0.18 (0.13; 0.25)	0.0013		0.47 (0.11; 0.73)	0.0096
		13	Total lipids in XL-HDL	0.74 (0.54; 0.89)	0.0025		0.25 (0.20; 0.31)	0.0008		0.20 (-0.17; 0.48)	0		0.80 (0.59; 0.94)	-0.0015		0.19 (0.13; 0.27)	0.0008		0.42 (0.07; 0.72)	-0.0014		0.82 (0.63; 0.94)	-0.0039		0.18 (0.13; 0.25)	-0.0002		0.47 (0.10; 0.75)	-0.0017
		14	Degree of unsaturation	0.73 (0.55; 0.88)	-0.0095		0.25 (0.20; 0.31)	0.0021		0.20 (-0.16; 0.47)	0.008		0.80 (0.60; 0.94)	-0.0029		0.19 (0.13; 0.26)	-0.0004		0.42 (0.06; 0.70)	0.0003		0.81 (0.61; 0.94)	-0.0056		0.18 (0.13; 0.26)	0.0014		0.47 (0.10; 0.77)	0
		15	Glycine	0.73 (0.54; 0.89)	-0.0011		0.25 (0.20; 0.31)	0.0005		0.20 (-0.17; 0.48)	-0.008		0.80 (0.60; 0.94)	0.0028		0.19 (0.13; 0.27)	0.0004		0.42 (0.06; 0.70)	-0.0072		0.81 (0.63; 0.94)	0.0043		0.18 (0.13; 0.26)	0		0.47 (0.09; 0.76)	-0.0021
		16	HbA1c (PRS)	0.73 (0.55; 0.89)	0.0008		0.25 (0.20; 0.31)	0.0008		0.19 (-0.18; 0.46)	-0.0037		0.80 (0.60; 0.94)	-0.0033		0.19 (0.13; 0.27)	-0.0002		0.41 (0.07; 0.71)	-0.0088		0.81 (0.63; 0.94)	-0.003		0.18 (0.13; 0.25)	0.0004		0.46 (0.10; 0.76)	-0.0059
		17	WHR BMI-adj. (PRS)	0.73 (0.54; 0.89)	0.0012		0.25 (0.19; 0.31)	-0.0009		0.21 (-0.12; 0.48)	0.0171		0.79 (0.59; 0.93)	-0.0066		0.20 (0.13; 0.27)	0.0015		0.40 (0.06; 0.70)	-0.0039		0.81 (0.63; 0.95)	-0.0033		0.18 (0.13; 0.26)	0.0007		0.47 (0.09; 0.74)	0.0059
		18	Systolic BP (PRS)	0.74 (0.56; 0.89)	0.0096		0.25 (0.19; 0.31)	-0.0036		0.22 (-0.10; 0.50)	0.0141		0.80 (0.60; 0.94)	0.0061		0.19 (0.13; 0.27)	-0.0016		0.41 (0.07; 0.70)	0.0039		0.81 (0.64; 0.94)	0.0011		0.18 (0.13; 0.26)	0		0.47 (0.10; 0.75)	0.0024
		19	Total phospholipids in lipoprotein particles	0.73 (0.54; 0.89)	-0.0076		0.25 (0.19; 0.31)	0.0006		0.23 (-0.12; 0.49)	0.0032		0.80 (0.59; 0.94)	-0.0001		0.19 (0.13; 0.28)	0.0009		0.41 (0.05; 0.70)	0.0041		0.81 (0.63; 0.95)	-0.0028		0.19 (0.12; 0.26)	0.0004		0.46 (0.13; 0.75)	-0.0082
		20	Fasting glucose (PRS)	0.73 (0.53; 0.89)	-0.0045		0.25 (0.20; 0.31)	0.0018		0.21 (-0.10; 0.48)	-0.0162		0.80 (0.59; 0.94)	0.0025		0.19 (0.13; 0.28)	-0.0009		0.41 (0.05; 0.72)	-0.0041		0.81 (0.63; 0.95)	0.0063		0.18 (0.12; 0.26)	-0.0021		0.47 (0.13; 0.76)	0.0038
		21	Concentration of XL-VLDL particles	0.73 (0.54; 0.89)	-0.0004		0.25 (0.19; 0.31)	-0.0021		0.21 (-0.11; 0.48)	-0.002		0.80 (0.60; 0.94)	0.0051		0.19 (0.13; 0.27)	-0.0024		0.42 (0.07; 0.71)	0.0115		0.82 (0.65; 0.95)	0.0055		0.18 (0.12; 0.26)	-0.0005		0.47 (0.13; 0.75)	0.0047
		22	Triacylglycerol in XS-VLDL	0.74 (0.54; 0.90)	0.0126		0.25 (0.19; 0.31)	-0.0021		0.21 (-0.13; 0.48)	-0.0022		0.81 (0.61; 0.94)	0.0041		0.19 (0.13; 0.27)	-0.0022		0.44 (0.08; 0.72)	0.0167		0.81 (0.64; 0.95)	-0.0081		0.18 (0.12; 0.26)	0.0008		0.46 (0.13; 0.77)	-0.0085
		23	Apolipoprotein A1	0.74 (0.54; 0.89)	-0.0017		0.25 (0.19; 0.31)	0.0002		0.21 (-0.12; 0.49)	0.0022		0.81 (0.60; 0.94)	-0.0013		0.19 (0.13; 0.27)	0.0008		0.42 (0.06; 0.73)	-0.0122		0.82 (0.64; 0.96)	0.0057		0.18 (0.12; 0.26)	-0.0013		0.47 (0.14; 0.77)	0.008
		24	Phenylalanine	0.73 (0.53; 0.89)	-0.0032		0.25 (0.19; 0.31)	-0.0002		0.21 (-0.15; 0.49)	0		0.80 (0.59; 0.94)	-0.0014		0.19 (0.13; 0.27)	0.0008		0.43 (0.00; 0.73)	0.0061		0.82 (0.64; 0.95)	0.0009		0.18 (0.12; 0.26)	0.0001		0.47 (0.15; 0.75)	0
		25	Phospholipids in S-LDL	0.73 (0.54; 0.89)	-0.0011		0.25 (0.19; 0.31)	0.001		0.20 (-0.16; 0.48)	-0.0085		0.80 (0.60; 0.94)	0		0.19 (0.13; 0.27)	0.0004		0.42 (0.06; 0.72)	-0.0061		0.82 (0.64; 0.96)	0.0004		0.18 (0.12; 0.26)	-0.0006		0.47 (0.15; 0.75)	0
		26	CAD (PRS)	0.73 (0.54; 0.90)	-0.0053		0.25 (0.19; 0.31)	0.0013		0.20 (-0.16; 0.48)	0.0018		0.80 (0.59; 0.94)	-0.0017		0.19 (0.13; 0.28)	0.0006		0.42 (0.06; 0.72)	0		0.81 (0.64; 0.95)	-0.0023		0.18 (0.12; 0.26)	-0.0001		0.47 (0.13; 0.75)	0.0005
		27	Frailty index (PRS)	0.73 (0.52; 0.89)	-0.0018		0.25 (0.19; 0.32)	0.002		0.20 (-0.15; 0.48)	0.0023		0.80 (0.59; 0.94)	-0.0006		0.19 (0.13; 0.28)	0.0011		0.42 (0.00; 0.71)	-0.0003		0.81 (0.64; 0.95)	-0.0029		0.18 (0.12; 0.26)	0.0023		0.46 (0.11; 0.76)	-0.0085
		28	Phospholipids in L-HDL	0.73 (0.52; 0.89)	0		0.25 (0.20; 0.32)	0.0004		0.20 (-0.16; 0.47)	0		0.80 (0.59; 0.94)	-0.0008		0.19 (0.13; 0.28)	-0.0007		0.42 (0.00; 0.70)	-0.0069		0.81 (0.64; 0.95)	-0.0017		0.18 (0.12; 0.26)	0.0002		0.46 (0.11; 0.76)	0
		29	Free cholesterol in HDL	0.73 (0.53; 0.89)	0.0012		0.25 (0.20; 0.32)	-0.0002		0.20 (-0.14; 0.47)	0		0.80 (0.59; 0.94)	-0.0017		0.19 (0.13; 0.28)	0.0005		0.41 (0.00; 0.70)	-0.0088		0.81 (0.64; 0.95)	-0.0011		0.18 (0.12; 0.26)	0.0005		0.47 (0.11; 0.75)	0.0038
		30	Tyrosine	0.72 (0.53; 0.89)	-0.0047		0.25 (0.20; 0.32)	0.0022		0.20 (-0.15; 0.47)	-0.0005		0.80 (0.59; 0.93)	0.0004		0.19 (0.13; 0.28)	0		0.41 (0.00; 0.70)	0		0.81 (0.64; 0.95)	0		0.18 (0.12; 0.26)	0		0.46 (0.10; 0.75)	-0.0041
		31	HOMA-B (PRS)	0.72 (0.52; 0.89)	-0.0004		0.25 (0.20; 0.32)	0.0009		0.20 (-0.14; 0.48)	0.0005		0.80 (0.59; 0.93)	0.0003		0.19 (0.13; 0.28)	0.0004		0.41 (0.05; 0.69)	0		0.81 (0.64; 0.96)	-0.0001		0.18 (0.12; 0.26)	0.0006		0.46 (0.11; 0.75)	-0.002
		32	Phosphatidylcholines	0.73 (0.53; 0.89)	0.0058		0.25 (0.20; 0.32)	-0.0027		0.20 (-0.12; 0.49)	0		0.81 (0.61; 0.94)	0.008		0.19 (0.13; 0.28)	-0.0044		0.41 (0.07; 0.71)	0.0041		0.82 (0.65; 0.95)	0.0081		0.18 (0.12; 0.26)	-0.0039		0.47 (0.13; 0.75)	0.0108
		33	Phospholipids in XL-VLDL	0.73 (0.53; 0.89)	-0.001		0.25 (0.19; 0.32)	0.0004		0.20 (-0.12; 0.49)	0		0.81 (0.60; 0.94)	0.0001		0.19 (0.13; 0.28)	0.0009		0.41 (0.06; 0.71)	0		0.81 (0.65; 0.95)	-0.0033		0.18 (0.12; 0.26)	0.0016		0.47 (0.10; 0.76)	0
		34	NAFLD (PRS)	0.72 (0.53; 0.89)	-0.0031		0.25 (0.19; 0.32)	0.0016		0.20 (-0.12; 0.49)	-0.0067		0.80 (0.60; 0.94)	-0.004		0.19 (0.13; 0.27)	0.0015		0.41 (0.06; 0.71)	-0.0069		0.81 (0.65; 0.95)	-0.0011		0.18 (0.12; 0.26)	0		0.47 (0.10; 0.75)	0
		35	Total lipids in XL-VLDL	0.73 (0.52; 0.89)	0.0033		0.25 (0.19; 0.31)	-0.0018		0.20 (-0.13; 0.49)	0.0067		0.80 (0.59; 0.94)	-0.0047		0.19 (0.13; 0.28)	0.0005		0.41 (0.05; 0.72)	0.0045		0.81 (0.65; 0.95)	0.0012		0.18 (0.12; 0.26)	-0.0016		0.47 (0.14; 0.77)	0
		36	AMI (PRS)	0.73 (0.53; 0.89)	0.001		0.25 (0.19; 0.32)	-0.0001		0.20 (-0.13; 0.49)	-0.0002		0.80 (0.59; 0.93)	0.0002		0.19 (0.13; 0.28)	-0.0006		0.41 (0.07; 0.71)	-0.0018		0.81 (0.64; 0.95)	-0.0008		0.18 (0.12; 0.26)	0.0006		0.47 (0.14; 0.77)	0
		37	T1DM (PRS)	0.73 (0.52; 0.89)	-0.001		0.25 (0.20; 0.32)	0.0005		0.21 (-0.13; 0.49)	0.0062		0.80 (0.59; 0.93)	-0.0014		0.19 (0.13; 0.28)	0.0006		0.41 (0.07; 0.70)	0		0.81 (0.64; 0.95)	-0.0004		0.18 (0.12; 0.26)	0.0002		0.47 (0.13; 0.77)	0
		38	Atrial fibrillation (PRS)	0.72 (0.51; 0.88)	-0.0031		0.25 (0.20; 0.32)	0.0004		0.21 (-0.13; 0.49)	0.0005		0.80 (0.58; 0.93)	-0.0025		0.19 (0.13; 0.28)	0.0004		0.40 (0.06; 0.71)	-0.0037		0.81 (0.63; 0.95)	-0.0018		0.18 (0.12; 0.26)	0.001		0.47 (0.14; 0.77)	0.0029
		39	Concentration of ULDL and XXL-VLDL particles	0.73 (0.53; 0.88)	0.0022		0.25 (0.20; 0.32)	0.0009		0.21 (-0.13; 0.49)	0		0.80 (0.59; 0.94)	0.0011		0.19 (0.13; 0.28)	0.0008		0.41 (0.02; 0.72)	0.0037		0.81 (0.64; 0.94)	0.0004		0.18 (0.12; 0.26)	0		0.47 (0.13; 0.76)	-0.0035
		40	Free cholesterol in XL-VLDL	0.72 (0.53; 0.88)	-0.0043		0.25 (0.20; 0.32)	0.0008		0.20 (-0.13; 0.49)	-0.0064		0.80 (0.59; 0.94)	-0.0018		0.19 (0.13; 0.28)	0.0003		0.41 (0.05; 0.71)	-0.0029		0.81 (0.64; 0.94)	0.0004		0.18 (0.12; 0.26)	0.0007		0.47 (0.15; 0.76)	0
	surv-RF	0	Covariates only	0.66 (0.49; 0.83)	—		0.28 (0.24; 0.32)	—		0.00 (-0.31; 0.32)	—		0.70 (0.49; 0.88)	—		0.23 (0.17; 0.28)	—		0.31 (-0.04; 0.60)	—		0.75 (0.54; 0.91)	—		0.23 (0.17; 0.29)	—		0.30 (-0.12; 0.59)	—
		1	Glucose	0.72 (0.45; 0.88)	0.0546		0.26 (0.21; 0.31)	-0.0173		0.21 (-0.12; 0.48)	0.2132		0.76 (0.52; 0.91)	0.0578		0.21 (0.15; 0.28)	-0.019		0.35 (-0.02; 0.68)	0.0395		0.79 (0.55; 0.93)	0.0407		0.20 (0.15; 0.27)	-0.0235		0.38 (0.00; 0.69)	0.0834
		2	Ratio of PUFAs to MUFAs	0.71 (0.47; 0.87)	-0.0045		0.26 (0.21; 0.32)	0.0043		0.20 (-0.12; 0.45)	-0.0171		0.78 (0.56; 0.93)	0.0208		0.20 (0.14; 0.28)	-0.0107		0.35 (0.00; 0.68)	0.0054		0.80 (0.58; 0.93)	0.0154		0.19 (0.14; 0.27)	-0.0074		0.45 (0.03; 0.73)	0.0605
		3	T2DM BMI-adj. (PRS)	0.72 (0.49; 0.88)	0.0089		0.26 (0.21; 0.31)	-0.0045		0.18 (-0.16; 0.45)	-0.0135		0.79 (0.57; 0.93)	0.0048		0.20 (0.14; 0.27)	-0.0007		0.37 (0.00; 0.68)	0.0186		0.82 (0.61; 0.95)	0.0163		0.19 (0.13; 0.26)	-0.0078		0.47 (0.10; 0.77)	0.0234
		4	Glycine	0.72 (0.46; 0.88)	-0.0001		0.26 (0.21; 0.31)	0.0001		0.17 (-0.17; 0.45)	-0.0098		0.79 (0.58; 0.93)	0.0041		0.20 (0.14; 0.27)	0.0013		0.38 (0.00; 0.66)	0.0059		0.82 (0.60; 0.95)	-0.0006		0.19 (0.13; 0.26)	-0.0004		0.47 (0.09; 0.77)	0.0041
		5	Triacylglycerol in XL-HDL	0.72 (0.47; 0.88)	0.0046		0.26 (0.21; 0.31)	-0.0011		0.18 (-0.18; 0.45)	0.0098		0.80 (0.57; 0.93)	0.0049		0.19 (0.14; 0.27)	-0.0035		0.39 (0.06; 0.69)	0.014		0.82 (0.61; 0.95)	0.004		0.18 (0.13; 0.26)	-0.0012		0.47 (0.10; 0.76)	0.0015
		6	Triacylglycerol in XL-VLDL	0.72 (0.47; 0.88)	0		0.26 (0.21; 0.31)	-0.0011		0.18 (-0.18; 0.45)	0		0.80 (0.58; 0.94)	0.0019		0.20 (0.13; 0.27)	0.0006		0.39 (0.06; 0.71)	-0.0027		0.82 (0.61; 0.95)	-0.0009		0.19 (0.13; 0.26)	0.0005		0.47 (0.09; 0.77)	-0.0029
		7	Glycoprotein acetyls	0.73 (0.47; 0.87)	0.0014		0.26 (0.21; 0.31)	0.0016		0.18 (-0.18; 0.44)	0		0.79 (0.58; 0.93)	-0.0043		0.20 (0.13; 0.27)	0.0006		0.38 (0.02; 0.70)	-0.0043		0.82 (0.61; 0.95)	-0.0012		0.19 (0.13; 0.26)	0		0.47 (0.10; 0.77)	0
		8	Concentration of XL-VLDL particles	0.73 (0.49; 0.88)	0.0028		0.26 (0.21; 0.31)	-0.0006		0.19 (-0.16; 0.45)	0.0064		0.79 (0.57; 0.93)	-0.0014		0.20 (0.14; 0.28)	0.0008		0.38 (0.00; 0.69)	-0.0047		0.82 (0.62; 0.95)	0.0021		0.18 (0.13; 0.26)	-0.0008		0.47 (0.13; 0.76)	-0.0047
		9	Total lipids in XL-VLDL	0.73 (0.48; 0.88)	-0.0002		0.26 (0.20; 0.31)	-0.0012		0.19 (-0.17; 0.45)	0		0.79 (0.57; 0.93)	-0.0011		0.20 (0.14; 0.28)	0.0003		0.38 (0.02; 0.67)	0.0022		0.82 (0.61; 0.95)	0.0004		0.18 (0.13; 0.26)	0.0003		0.46 (0.10; 0.77)	-0.0083
		10	Triacylglycerol in ULDL and XXL-VLDL	0.73 (0.47; 0.89)	-0.0003		0.26 (0.20; 0.31)	0.0003		0.18 (-0.18; 0.46)	-0.0064		0.79 (0.58; 0.93)	0.0007		0.20 (0.14; 0.28)	-0.0006		0.38 (0.02; 0.70)	-0.0049		0.82 (0.60; 0.95)	-0.0011		0.19 (0.13; 0.26)	0.0002		0.46 (0.10; 0.75)	0
		11	Phospholipids in XL-VLDL	0.74 (0.50; 0.89)	0.0072		0.25 (0.20; 0.31)	-0.0018		0.19 (-0.15; 0.46)	0.0064		0.79 (0.58; 0.93)	-0.0009		0.20 (0.14; 0.27)	0.0003		0.38 (0.00; 0.67)	0.0049		0.82 (0.61; 0.94)	-0.0021		0.19 (0.13; 0.27)	0.0006		0.46 (0.10; 0.77)	-0.0029
		12	Triacylglycerol in XS-VLDL	0.73 (0.54; 0.89)	-0.0069		0.25 (0.20; 0.31)	0.0008		0.17 (-0.19; 0.45)	-0.0162		0.80 (0.59; 0.93)	0.0047		0.19 (0.13; 0.27)	-0.0039		0.41 (0.00; 0.70)	0.0244		0.82 (0.63; 0.94)	-0.0013		0.19 (0.13; 0.26)	-0.0001		0.46 (0.11; 0.77)	0.0068
		13	Free cholesterol in XL-VLDL	0.73 (0.52; 0.89)	0.0002		0.25 (0.20; 0.31)	0.0002		0.17 (-0.19; 0.45)	-0.0013		0.79 (0.59; 0.94)	-0.0025		0.19 (0.13; 0.27)	0.0006		0.40 (0.03; 0.71)	-0.0023		0.82 (0.62; 0.94)	-0.0012		0.19 (0.13; 0.26)	-0.0002		0.46 (0.11; 0.77)	-0.0008
		14	Total lipids in ULDL and XXL-VLDL	0.73 (0.54; 0.89)	-0.0005		0.26 (0.20; 0.31)	0.0002		0.17 (-0.19; 0.43)	0.0026		0.79 (0.59; 0.94)	-0.0008		0.19 (0.13; 0.27)	0.0003		0.40 (0.00; 0.70)	0		0.82 (0.62; 0.94)	0		0.19 (0.13; 0.26)	0.0005		0.46 (0.11; 0.77)	-0.002
		15	Concentration of ULDL and XXL-VLDL particles	0.72 (0.52; 0.88)	-0.0052		0.26 (0.20; 0.31)	0.0012		0.17 (-0.18; 0.46)	0		0.79 (0.58; 0.94)	-0.0006		0.19 (0.13; 0.28)	-0.0003		0.40 (0.00; 0.70)	-0.0036		0.81 (0.63; 0.94)	-0.0051		0.19 (0.13; 0.26)	0.0003		0.46 (0.11; 0.76)	-0.004
		16	Concentration of S-LDL particles	0.72 (0.53; 0.88)	0.002		0.25 (0.20; 0.31)	-0.0022		0.19 (-0.17; 0.46)	0.0149		0.79 (0.58; 0.93)	0		0.19 (0.13; 0.28)	0.0009		0.40 (0.03; 0.73)	-0.0004		0.81 (0.61; 0.94)	0.001		0.19 (0.13; 0.26)	0.0007		0.46 (0.09; 0.75)	0.0003
		17	Fasting insulin (PRS)	0.73 (0.52; 0.89)	0.006		0.25 (0.20; 0.31)	-0.0012		0.19 (-0.16; 0.48)	0.0035		0.80 (0.59; 0.93)	0.004		0.19 (0.14; 0.27)	-0.0014		0.41 (0.07; 0.72)	0.0116		0.81 (0.64; 0.94)	0.0005		0.19 (0.13; 0.26)	-0.0011		0.46 (0.10; 0.76)	0.0067
		18	Fasting glucose (PRS)	0.72 (0.51; 0.89)	-0.0077		0.26 (0.20; 0.31)	0.0022		0.19 (-0.15; 0.48)	-0.0068		0.80 (0.59; 0.94)	0.0036		0.19 (0.14; 0.27)	0.0006		0.42 (0.07; 0.73)	0.0065		0.81 (0.63; 0.94)	0.0018		0.19 (0.13; 0.26)	-0.0007		0.47 (0.12; 0.76)	0.0088
		19	T1DM (PRS)	0.72 (0.50; 0.89)	-0.001		0.25 (0.20; 0.31)	-0.0001		0.18 (-0.15; 0.48)	-0.0031		0.80 (0.59; 0.94)	-0.0028		0.19 (0.14; 0.27)	0.0003		0.42 (0.06; 0.73)	0.0006		0.81 (0.63; 0.94)	-0.0033		0.19 (0.13; 0.26)	0.0008		0.46 (0.13; 0.74)	-0.0129
		20	Cholesteryl esters in XL-HDL	0.72 (0.51; 0.89)	0.0009		0.25 (0.20; 0.31)	-0.0006		0.18 (-0.16; 0.48)	0.0016		0.80 (0.59; 0.94)	-0.0005		0.19 (0.14; 0.27)	-0.0013		0.41 (0.06; 0.71)	-0.0054		0.81 (0.62; 0.94)	-0.0029		0.19 (0.13; 0.26)	-0.0002		0.46 (0.08; 0.77)	0.0044
		21	Cholesterol in XL-HDL	0.72 (0.50; 0.89)	0.0014		0.25 (0.20; 0.31)	-0.0006		0.19 (-0.18; 0.48)	0.0016		0.80 (0.59; 0.93)	-0.0002		0.19 (0.13; 0.27)	0.0007		0.41 (0.06; 0.70)	-0.0038		0.81 (0.62; 0.94)	0.0003		0.19 (0.13; 0.26)	0.0001		0.46 (0.10; 0.77)	0
		22	Phospholipids in ULDL and XXL-VLDL	0.72 (0.51; 0.89)	-0.0026		0.25 (0.20; 0.31)	0.0008		0.19 (-0.16; 0.46)	0.0033		0.80 (0.59; 0.94)	-0.0002		0.19 (0.13; 0.27)	0.0002		0.41 (0.07; 0.71)	0.0038		0.81 (0.62; 0.94)	0.0028		0.19 (0.13; 0.26)	0.0006		0.46 (0.10; 0.77)	-0.0023
		23	Dilated cardiomyopathy (PRS)	0.72 (0.51; 0.89)	-0.0004		0.26 (0.20; 0.32)	0.0006		0.18 (-0.16; 0.47)	-0.0064		0.80 (0.59; 0.93)	0.0019		0.19 (0.13; 0.27)	0.0011		0.41 (0.07; 0.70)	-0.0055		0.81 (0.62; 0.94)	-0.0056		0.19 (0.13; 0.26)	0.0003		0.46 (0.09; 0.74)	-0.0047
		24	Free cholesterol in S-LDL	0.72 (0.50; 0.88)	-0.0016		0.26 (0.20; 0.32)	0.0021		0.17 (-0.18; 0.46)	-0.0098		0.79 (0.59; 0.93)	-0.0037		0.20 (0.13; 0.27)	0.0016		0.41 (0.06; 0.69)	0		0.81 (0.62; 0.94)	0.0006		0.19 (0.13; 0.26)	-0.0007		0.46 (0.10; 0.77)	0.0071
		25	Ratio of triacylglycerol to phosphoglycerides	0.72 (0.50; 0.88)	0.0028		0.26 (0.20; 0.32)	-0.0008		0.16 (-0.17; 0.46)	-0.0094		0.79 (0.59; 0.93)	-0.0013		0.20 (0.13; 0.27)	0		0.40 (0.07; 0.71)	-0.004		0.81 (0.61; 0.94)	-0.0006		0.19 (0.13; 0.26)	0.0016		0.46 (0.09; 0.77)	-0.0015
		26	Cholesterol in ULDL and XXL-VLDL	0.72 (0.51; 0.89)	0.0004		0.26 (0.20; 0.32)	0.0008		0.15 (-0.17; 0.45)	-0.0091		0.79 (0.59; 0.93)	-0.0002		0.20 (0.14; 0.27)	-0.0003		0.40 (0.07; 0.69)	0.0001		0.80 (0.61; 0.94)	-0.0014		0.19 (0.13; 0.26)	0.0007		0.46 (0.11; 0.76)	-0.002
		27	Triacylglycerol in M-VLDL	0.72 (0.51; 0.89)	-0.0032		0.26 (0.21; 0.32)	0.0006		0.15 (-0.16; 0.44)	0		0.79 (0.59; 0.93)	-0.0023		0.20 (0.13; 0.27)	0.0006		0.40 (0.02; 0.69)	-0.0001		0.80 (0.61; 0.94)	-0.004		0.19 (0.13; 0.26)	0.0005		0.46 (0.09; 0.74)	0.0053
		28	Cholesterol in XL-VLDL	0.72 (0.52; 0.89)	-0.0018		0.26 (0.21; 0.32)	0.0005		0.16 (-0.17; 0.43)	0.0058		0.79 (0.59; 0.94)	-0.001		0.20 (0.13; 0.27)	0.0003		0.40 (0.06; 0.69)	-0.0033		0.80 (0.60; 0.94)	-0.003		0.19 (0.13; 0.26)	0.0017		0.46 (0.08; 0.74)	-0.0064
		29	Free cholesterol in ULDL and XXL-VLDL	0.72 (0.52; 0.89)	0.0013		0.26 (0.21; 0.32)	0.0006		0.16 (-0.18; 0.45)	0		0.79 (0.59; 0.93)	0.0004		0.20 (0.13; 0.27)	-0.0003		0.39 (0.06; 0.69)	-0.0068		0.80 (0.60; 0.94)	0.0023		0.19 (0.13; 0.27)	-0.0014		0.46 (0.08; 0.75)	0.0022
		30	Albumin	0.72 (0.53; 0.88)	0.0003		0.26 (0.21; 0.32)	-0.0008		0.16 (-0.18; 0.45)	-0.001		0.79 (0.59; 0.93)	-0.0007		0.20 (0.13; 0.27)	-0.0006		0.39 (0.07; 0.69)	-0.0021		0.80 (0.61; 0.94)	0.001		0.19 (0.13; 0.27)	0		0.46 (0.10; 0.76)	0.0007
		31	Triacylglycerol (PRS)	0.72 (0.52; 0.88)	-0.0035		0.26 (0.21; 0.32)	-0.0001		0.17 (-0.16; 0.46)	0.0075		0.79 (0.60; 0.93)	0.0015		0.20 (0.14; 0.27)	0.0004		0.39 (0.00; 0.71)	-0.0027		0.80 (0.63; 0.93)	0.0015		0.19 (0.13; 0.26)	-0.0009		0.46 (0.11; 0.77)	0.0002
		32	NAFLD (PRS)	0.72 (0.51; 0.88)	-0.0006		0.26 (0.21; 0.32)	0.0009		0.17 (-0.17; 0.45)	0.0061		0.79 (0.60; 0.93)	0.0003		0.20 (0.14; 0.27)	0.0002		0.39 (0.00; 0.70)	0		0.80 (0.61; 0.93)	-0.0016		0.19 (0.13; 0.27)	0.001		0.46 (0.12; 0.77)	-0.0059
		33	Cholesteryl esters in ULDL and XXL-VLDL	0.72 (0.51; 0.87)	-0.0001		0.26 (0.21; 0.32)	-0.0008		0.18 (-0.17; 0.46)	0.0098		0.79 (0.60; 0.93)	-0.0008		0.20 (0.14; 0.27)	-0.0014		0.39 (0.02; 0.70)	0		0.80 (0.62; 0.94)	-0.0015		0.19 (0.13; 0.26)	-0.0001		0.45 (0.11; 0.77)	-0.001
		34	Phospholipids in M-HDL	0.72 (0.49; 0.88)	0.0006		0.26 (0.21; 0.32)	-0.0003		0.17 (-0.16; 0.44)	-0.0085		0.79 (0.61; 0.93)	0.0019		0.19 (0.14; 0.27)	-0.0006		0.39 (0.06; 0.70)	0.0007		0.80 (0.62; 0.94)	0.0016		0.19 (0.13; 0.27)	-0.0004		0.45 (0.11; 0.78)	0.0003
		35	BMI (PRS)	0.71 (0.50; 0.87)	-0.0052		0.26 (0.20; 0.32)	0.0007		0.17 (-0.17; 0.43)	0		0.79 (0.61; 0.93)	-0.001		0.20 (0.14; 0.27)	0.0004		0.39 (0.06; 0.70)	-0.0017		0.80 (0.62; 0.94)	0		0.19 (0.13; 0.27)	-0.0003		0.45 (0.10; 0.77)	-0.006
		36	CKD (PRS)	0.71 (0.48; 0.87)	-0.0006		0.26 (0.20; 0.32)	-0.0014		0.19 (-0.17; 0.45)	0.0149		0.79 (0.61; 0.94)	0.0016		0.20 (0.14; 0.27)	0.0005		0.39 (0.06; 0.70)	0.001		0.80 (0.61; 0.94)	0.0003		0.19 (0.13; 0.27)	-0.0005		0.45 (0.09; 0.76)	0.0045
		37	Isoleucine	0.71 (0.49; 0.88)	0.0007		0.26 (0.20; 0.32)	0.0005		0.19 (-0.17; 0.44)	-0.0026		0.79 (0.61; 0.94)	-0.0003		0.20 (0.14; 0.27)	0.001		0.39 (0.06; 0.70)	0		0.80 (0.61; 0.94)	-0.0006		0.19 (0.13; 0.26)	0.0006		0.45 (0.08; 0.75)	0.0011
		38	IMID (PRS)	0.72 (0.48; 0.89)	0.0087		0.26 (0.20; 0.32)	-0.0022		0.19 (-0.14; 0.47)	0.0013		0.79 (0.61; 0.94)	-0.0018		0.20 (0.14; 0.27)	0.0002		0.39 (0.03; 0.70)	0.0001		0.80 (0.61; 0.94)	0.0002		0.19 (0.13; 0.26)	0.0008		0.46 (0.08; 0.74)	0.0013
		39	Cholesterol in M-VLDL	0.72 (0.48; 0.89)	0.0024		0.26 (0.20; 0.32)	0.0004		0.19 (-0.14; 0.45)	-0.002		0.79 (0.61; 0.94)	0.0006		0.20 (0.13; 0.27)	0		0.39 (0.03; 0.70)	-0.0001		0.80 (0.61; 0.93)	-0.0001		0.19 (0.13; 0.27)	0		0.45 (0.08; 0.74)	-0.0013
		40	Acetoacetate	0.72 (0.48; 0.89)	-0.0046		0.26 (0.20; 0.32)	0.0006		0.18 (-0.16; 0.45)	-0.0031		0.79 (0.61; 0.94)	-0.0041		0.20 (0.13; 0.27)	0.0007		0.39 (0.00; 0.70)	-0.002		0.80 (0.61; 0.94)	0.0001		0.19 (0.13; 0.26)	0.0002		0.45 (0.08; 0.75)	-0.0011
Proteins	boot-Poisson	0	Covariates only	0.66 (0.49; 0.83)	—		0.28 (0.24; 0.32)	—		0.00 (-0.31; 0.32)	—		0.70 (0.49; 0.88)	—		0.23 (0.17; 0.28)	—		0.31 (-0.04; 0.60)	—		0.75 (0.54; 0.91)	—		0.23 (0.17; 0.29)	—		0.30 (-0.12; 0.59)	—
		1	Glucagon	0.64 (0.45; 0.81)	-0.0183		0.28 (0.24; 0.33)	0.0062		0.00 (-0.27; 0.33)	0		0.69 (0.47; 0.88)	-0.0164		0.23 (0.18; 0.29)	0.0048		0.28 (-0.08; 0.58)	-0.0336		0.75 (0.52; 0.91)	0.003		0.22 (0.17; 0.29)	-0.0011		0.33 (-0.09; 0.60)	0.0239
		2	Tie-2	0.68 (0.47; 0.83)	0.0393		0.27 (0.22; 0.32)	-0.0147		0.12 (-0.23; 0.42)	0.1155		0.74 (0.54; 0.89)	0.0526		0.22 (0.16; 0.28)	-0.0157		0.30 (-0.06; 0.61)	0.0265		0.79 (0.59; 0.94)	0.0364		0.21 (0.15; 0.28)	-0.0176		0.39 (0.00; 0.70)	0.0687
		3	PlGF	0.70 (0.49; 0.85)	0.0134		0.26 (0.22; 0.32)	-0.0032		0.13 (-0.22; 0.43)	0.017		0.74 (0.55; 0.90)	0.0042		0.21 (0.16; 0.28)	-0.0028		0.35 (0.00; 0.66)	0.052		0.80 (0.61; 0.95)	0.0102		0.20 (0.15; 0.28)	-0.0074		0.40 (0.00; 0.69)	0.0085
		4	Pancreatic polypeptide	0.70 (0.51; 0.85)	0.0036		0.26 (0.21; 0.32)	-0.0011		0.16 (-0.22; 0.43)	0.0277		0.75 (0.55; 0.90)	0.0015		0.21 (0.16; 0.28)	-0.0005		0.35 (0.00; 0.65)	-0.0066		0.80 (0.60; 0.94)	0.0004		0.20 (0.15; 0.28)	0.0014		0.39 (0.03; 0.69)	-0.0085
		5	Insulin	0.72 (0.49; 0.87)	0.0163		0.26 (0.21; 0.31)	-0.0057		0.18 (-0.22; 0.45)	0.0181		0.76 (0.56; 0.90)	0.0105		0.21 (0.15; 0.28)	-0.0054		0.38 (0.00; 0.67)	0.031		0.81 (0.63; 0.94)	0.0103		0.19 (0.14; 0.26)	-0.007		0.42 (0.08; 0.71)	0.0302
		6	Flt-1	0.71 (0.51; 0.87)	-0.0004		0.26 (0.21; 0.31)	-0.0007		0.19 (-0.21; 0.47)	0.0075		0.75 (0.56; 0.90)	-0.0055		0.21 (0.15; 0.28)	0.0003		0.37 (0.00; 0.67)	-0.0036		0.81 (0.62; 0.94)	-0.0003		0.19 (0.14; 0.27)	0.0005		0.41 (0.06; 0.71)	-0.0119
		7	VEGF-D	0.71 (0.50; 0.86)	-0.0043		0.26 (0.21; 0.32)	0.0006		0.17 (-0.20; 0.48)	-0.0116		0.76 (0.55; 0.91)	0.0111		0.21 (0.15; 0.28)	-0.0017		0.38 (0.00; 0.67)	0.0022		0.81 (0.64; 0.94)	0.0054		0.19 (0.14; 0.27)	-0.0021		0.44 (0.08; 0.73)	0.026
		8	IL-1RA	0.71 (0.51; 0.87)	-0.0006		0.26 (0.21; 0.32)	-0.0006		0.19 (-0.19; 0.47)	0.0116		0.77 (0.56; 0.92)	0.0041		0.20 (0.15; 0.27)	-0.0019		0.38 (0.00; 0.68)	0.0015		0.81 (0.63; 0.94)	0.0012		0.19 (0.13; 0.26)	-0.0002		0.44 (0.07; 0.73)	-0.0019
		9	CRP	0.70 (0.49; 0.86)	-0.0072		0.26 (0.21; 0.32)	0.0037		0.20 (-0.20; 0.49)	0.0104		0.77 (0.57; 0.91)	0.0033		0.20 (0.15; 0.27)	-0.0021		0.37 (0.00; 0.68)	-0.0081		0.82 (0.65; 0.95)	0.0053		0.19 (0.13; 0.26)	-0.0043		0.45 (0.09; 0.73)	0.0108
		10	sICAM-1	0.70 (0.49; 0.85)	0.0009		0.26 (0.21; 0.32)	0.0005		0.19 (-0.19; 0.46)	-0.0037		0.77 (0.57; 0.91)	0.0051		0.20 (0.14; 0.28)	0.0003		0.37 (0.00; 0.66)	0.003		0.82 (0.66; 0.94)	-0.0003		0.19 (0.13; 0.26)	0.0003		0.45 (0.09; 0.73)	-0.0009
		11	IL-4	0.70 (0.50; 0.85)	0.0002		0.26 (0.21; 0.33)	0.0003		0.18 (-0.21; 0.47)	-0.0157		0.77 (0.58; 0.91)	-0.0006		0.20 (0.14; 0.27)	-0.0005		0.37 (0.00; 0.66)	-0.0077		0.82 (0.65; 0.94)	0.0048		0.19 (0.13; 0.26)	-0.0024		0.46 (0.12; 0.75)	0.0092
		12	IL-8	0.72 (0.51; 0.86)	0.0115		0.26 (0.20; 0.32)	-0.0045		0.19 (-0.20; 0.46)	0.0157		0.78 (0.59; 0.92)	0.0072		0.20 (0.14; 0.27)	-0.0021		0.38 (0.00; 0.67)	0.0101		0.82 (0.64; 0.95)	-0.0046		0.19 (0.13; 0.26)	0.0001		0.46 (0.13; 0.75)	0
		13	IL-17A	0.71 (0.51; 0.85)	-0.0088		0.26 (0.20; 0.32)	0.0024		0.19 (-0.20; 0.46)	0		0.78 (0.59; 0.92)	0		0.20 (0.14; 0.27)	0		0.38 (0.00; 0.68)	0.0016		0.82 (0.64; 0.95)	-0.0012		0.19 (0.13; 0.26)	0.0005		0.46 (0.12; 0.75)	0.0051
		14	IL-17A/F	0.70 (0.47; 0.85)	-0.0051		0.26 (0.20; 0.32)	0.0009		0.19 (-0.18; 0.47)	-0.0035		0.78 (0.58; 0.91)	-0.0003		0.20 (0.14; 0.28)	0.0001		0.37 (0.00; 0.68)	-0.0048		0.82 (0.64; 0.95)	0.0012		0.19 (0.13; 0.27)	-0.0003		0.46 (0.12; 0.75)	0.0008
		15	IL-6	0.70 (0.48; 0.85)	-0.0025		0.26 (0.20; 0.33)	-0.0001		0.19 (-0.21; 0.47)	0		0.78 (0.58; 0.92)	-0.0029		0.20 (0.14; 0.28)	0.0006		0.37 (0.00; 0.69)	-0.0028		0.82 (0.64; 0.95)	-0.0013		0.19 (0.13; 0.27)	-0.0001		0.46 (0.15; 0.76)	-0.0008
		16	IL-3	0.70 (0.48; 0.85)	0.0034		0.26 (0.20; 0.33)	0		0.20 (-0.21; 0.50)	0.0071		0.78 (0.58; 0.92)	0.0023		0.20 (0.14; 0.28)	-0.0008		0.37 (0.00; 0.70)	0		0.82 (0.63; 0.95)	0.0018		0.19 (0.12; 0.27)	0.0001		0.45 (0.10; 0.76)	-0.006
		17	IL-17B	0.70 (0.48; 0.86)	0		0.26 (0.20; 0.32)	-0.0032		0.22 (-0.14; 0.50)	0.0221		0.78 (0.58; 0.92)	-0.0019		0.20 (0.14; 0.28)	-0.0001		0.37 (0.00; 0.66)	-0.0022		0.82 (0.65; 0.95)	-0.002		0.19 (0.12; 0.26)	0.0009		0.45 (0.10; 0.76)	-0.0008
		18	IL-15	0.70 (0.48; 0.85)	-0.0001		0.26 (0.20; 0.32)	0.0007		0.22 (-0.17; 0.51)	0.0027		0.78 (0.58; 0.92)	-0.0006		0.20 (0.14; 0.28)	0.0002		0.37 (0.00; 0.69)	0.0022		0.81 (0.64; 0.95)	-0.003		0.19 (0.13; 0.27)	-0.0004		0.45 (0.10; 0.76)	-0.0023
		19	IL-9	0.70 (0.49; 0.86)	0.0001		0.26 (0.20; 0.33)	0.001		0.21 (-0.17; 0.51)	-0.0124		0.78 (0.58; 0.92)	-0.0003		0.20 (0.14; 0.28)	0.0006		0.37 (0.00; 0.69)	0.0006		0.81 (0.64; 0.95)	-0.0024		0.19 (0.13; 0.27)	0.0011		0.46 (0.10; 0.75)	0.0038
		20	MDC	0.70 (0.48; 0.86)	-0.0001		0.26 (0.20; 0.33)	0.0014		0.20 (-0.19; 0.50)	-0.0044		0.78 (0.57; 0.92)	-0.0015		0.20 (0.14; 0.28)	0		0.38 (0.00; 0.67)	0.0081		0.82 (0.64; 0.95)	0.0054		0.18 (0.13; 0.26)	-0.0027		0.44 (0.08; 0.76)	-0.0129
		21	VEGF-C	0.70 (0.49; 0.86)	-0.0047		0.26 (0.20; 0.33)	0.0019		0.19 (-0.19; 0.49)	-0.0098		0.78 (0.57; 0.92)	-0.0002		0.20 (0.14; 0.28)	0.0007		0.37 (0.00; 0.68)	-0.0059		0.81 (0.64; 0.94)	-0.0039		0.18 (0.12; 0.26)	0.0005		0.45 (0.10; 0.75)	0.0066
		22	IL-17D	0.70 (0.49; 0.86)	0.0002		0.26 (0.20; 0.33)	0.0001		0.19 (-0.14; 0.50)	-0.0018		0.77 (0.57; 0.92)	-0.0011		0.20 (0.14; 0.28)	0.0007		0.38 (0.00; 0.69)	0.0029		0.81 (0.63; 0.95)	0.0019		0.19 (0.12; 0.26)	0.0007		0.45 (0.07; 0.76)	0.0025
		23	IL-2	0.70 (0.47; 0.86)	0.0008		0.26 (0.20; 0.33)	-0.0004		0.20 (-0.14; 0.51)	0.0037		0.78 (0.57; 0.92)	0.0041		0.20 (0.14; 0.28)	0.0007		0.37 (0.00; 0.68)	-0.0096		0.81 (0.62; 0.94)	-0.0019		0.19 (0.12; 0.26)	0.0003		0.45 (0.08; 0.76)	-0.0025
		24	CCL3	0.70 (0.48; 0.86)	-0.0007		0.26 (0.20; 0.33)	0		0.20 (-0.15; 0.48)	0.0026		0.77 (0.57; 0.92)	-0.0041		0.20 (0.14; 0.28)	-0.0008		0.37 (0.00; 0.69)	-0.0002		0.81 (0.63; 0.95)	-0.0025		0.19 (0.12; 0.26)	0		0.45 (0.08; 0.75)	-0.0035
		25	IL-5	0.70 (0.50; 0.86)	-0.0001		0.26 (0.20; 0.33)	-0.0007		0.20 (-0.17; 0.49)	0.0013		0.77 (0.56; 0.92)	-0.0007		0.20 (0.14; 0.28)	0.002		0.37 (0.00; 0.69)	0		0.81 (0.63; 0.94)	0		0.19 (0.12; 0.27)	0.0016		0.43 (0.08; 0.74)	-0.012
		26	Leptin	0.69 (0.50; 0.86)	-0.0034		0.26 (0.20; 0.33)	-0.0001		0.20 (-0.15; 0.49)	0.0041		0.77 (0.57; 0.92)	-0.0044		0.20 (0.14; 0.28)	0.0002		0.36 (0.00; 0.70)	-0.0015		0.81 (0.62; 0.94)	-0.0013		0.19 (0.12; 0.27)	-0.0001		0.43 (0.07; 0.75)	-0.0004
		27	bFGF	0.70 (0.50; 0.86)	0.001		0.26 (0.20; 0.33)	-0.0007		0.20 (-0.14; 0.49)	-0.0005		0.77 (0.56; 0.92)	0.0002		0.21 (0.14; 0.28)	0.001		0.37 (0.00; 0.70)	0.0099		0.81 (0.62; 0.95)	0.0001		0.19 (0.13; 0.27)	-0.0003		0.43 (0.08; 0.74)	0.002
		28	GM-CSF	0.69 (0.49; 0.86)	-0.0017		0.26 (0.20; 0.33)	-0.0004		0.20 (-0.14; 0.49)	0		0.77 (0.56; 0.92)	-0.0005		0.21 (0.14; 0.28)	0		0.38 (0.00; 0.69)	0.0014		0.81 (0.60; 0.95)	0.0011		0.19 (0.13; 0.27)	0.0002		0.43 (0.07; 0.75)	-0.0064
		29	CCL4	0.70 (0.48; 0.86)	0.0017		0.26 (0.20; 0.33)	0.0005		0.20 (-0.14; 0.48)	0		0.77 (0.56; 0.92)	-0.0032		0.21 (0.14; 0.29)	0.0002		0.37 (0.00; 0.67)	-0.0075		0.81 (0.60; 0.95)	0		0.19 (0.13; 0.27)	0.0017		0.43 (0.06; 0.72)	0
		30	IL-10	0.70 (0.47; 0.86)	0.0027		0.26 (0.20; 0.33)	-0.0009		0.21 (-0.14; 0.48)	0.0049		0.77 (0.56; 0.91)	0.0035		0.20 (0.14; 0.28)	-0.0008		0.38 (0.00; 0.69)	0.0105		0.81 (0.60; 0.94)	-0.0036		0.19 (0.13; 0.27)	-0.0009		0.43 (0.06; 0.71)	0.0049
		31	TARC	0.70 (0.48; 0.86)	0.0039		0.26 (0.20; 0.33)	-0.0012		0.21 (-0.15; 0.49)	0.002		0.77 (0.57; 0.91)	0.0007		0.20 (0.14; 0.29)	-0.0009		0.37 (0.00; 0.70)	-0.0059		0.80 (0.60; 0.94)	-0.0014		0.19 (0.13; 0.28)	0.0005		0.43 (0.07; 0.73)	-0.0049
		32	IL-1β	0.70 (0.49; 0.87)	-0.0028		0.26 (0.20; 0.33)	0.0005		0.21 (-0.15; 0.48)	-0.002		0.77 (0.56; 0.92)	-0.0012		0.20 (0.14; 0.29)	0.0005		0.38 (0.00; 0.70)	0.0059		0.80 (0.60; 0.94)	0		0.19 (0.13; 0.27)	0.0002		0.43 (0.07; 0.72)	0.0018
		33	Eotaxin	0.70 (0.47; 0.86)	-0.0009		0.26 (0.20; 0.33)	0.0003		0.21 (-0.14; 0.48)	-0.0027		0.77 (0.56; 0.92)	0.0002		0.20 (0.14; 0.28)	0		0.38 (0.00; 0.69)	-0.0015		0.80 (0.59; 0.94)	-0.001		0.19 (0.13; 0.28)	-0.0001		0.43 (0.07; 0.72)	-0.0018
		34	TNF-β	0.69 (0.48; 0.86)	-0.0041		0.26 (0.20; 0.33)	0.0017		0.19 (-0.14; 0.49)	-0.0115		0.77 (0.57; 0.92)	-0.0002		0.21 (0.14; 0.28)	0.0006		0.38 (0.00; 0.69)	-0.0005		0.80 (0.57; 0.94)	-0.0021		0.19 (0.13; 0.28)	0.0011		0.43 (0.07; 0.73)	0
		35	MCP-4	0.69 (0.49; 0.86)	-0.0003		0.26 (0.20; 0.33)	0		0.19 (-0.14; 0.48)	-0.0018		0.76 (0.56; 0.92)	-0.0039		0.21 (0.14; 0.28)	0.0004		0.38 (0.00; 0.69)	0.002		0.80 (0.58; 0.93)	-0.0003		0.19 (0.13; 0.28)	0.0003		0.43 (0.07; 0.72)	0
		36	IFN-γ	0.69 (0.48; 0.86)	-0.0003		0.26 (0.20; 0.33)	0.0009		0.19 (-0.14; 0.47)	-0.0025		0.76 (0.57; 0.92)	0		0.21 (0.14; 0.28)	0		0.37 (0.00; 0.69)	-0.0087		0.80 (0.59; 0.94)	0.0003		0.19 (0.13; 0.28)	0.0002		0.43 (0.08; 0.72)	0.0044
		37	sVCAM-1	0.69 (0.48; 0.86)	-0.0014		0.26 (0.20; 0.33)	0.0007		0.19 (-0.14; 0.47)	0.0017		0.76 (0.56; 0.92)	-0.0019		0.21 (0.14; 0.28)	-0.0002		0.37 (0.00; 0.67)	0.005		0.80 (0.58; 0.94)	-0.0017		0.19 (0.13; 0.28)	0.0009		0.43 (0.07; 0.71)	-0.0077
		38	SAA	0.69 (0.49; 0.86)	0		0.26 (0.20; 0.34)	-0.0003		0.19 (-0.15; 0.47)	0.0008		0.76 (0.56; 0.92)	0.0014		0.21 (0.14; 0.28)	0.0021		0.37 (0.00; 0.67)	-0.0022		0.80 (0.59; 0.94)	-0.0036		0.19 (0.13; 0.28)	0.0005		0.43 (0.07; 0.71)	0.0032
		39	MCP-1	0.69 (0.49; 0.86)	0.0016		0.26 (0.20; 0.33)	-0.0002		0.19 (-0.15; 0.47)	-0.0035		0.76 (0.55; 0.91)	-0.0003		0.21 (0.14; 0.28)	0.0005		0.37 (0.00; 0.67)	-0.0065		0.80 (0.60; 0.94)	0.0005		0.19 (0.13; 0.28)	0		0.43 (0.00; 0.72)	-0.0022
		40	IL-1α	0.69 (0.50; 0.87)	-0.0016		0.26 (0.20; 0.34)	0.0006		0.18 (-0.15; 0.47)	-0.0074		0.76 (0.56; 0.92)	-0.0033		0.21 (0.14; 0.28)	0.0008		0.37 (0.00; 0.67)	0.0048		0.80 (0.60; 0.94)	-0.001		0.19 (0.13; 0.28)	-0.0001		0.43 (0.00; 0.72)	0.0011
	surv-RF	0	Covariates only	0.66 (0.49; 0.83)	—		0.28 (0.24; 0.32)	—		0.00 (-0.31; 0.32)	—		0.70 (0.49; 0.88)	—		0.23 (0.17; 0.28)	—		0.31 (-0.04; 0.60)	—		0.75 (0.54; 0.91)	—		0.23 (0.17; 0.29)	—		0.30 (-0.12; 0.59)	—
		1	Tie-2	0.70 (0.50; 0.86)	0.0341		0.26 (0.22; 0.31)	-0.0157		0.19 (-0.19; 0.45)	0.189		0.75 (0.56; 0.90)	0.0421		0.21 (0.16; 0.27)	-0.0129		0.32 (0.00; 0.61)	0.0095		0.78 (0.58; 0.93)	0.0318		0.21 (0.15; 0.28)	-0.0169		0.39 (0.00; 0.67)	0.0846
		2	Glucagon	0.68 (0.47; 0.83)	-0.0131		0.27 (0.22; 0.32)	0.0072		0.12 (-0.23; 0.42)	-0.0735		0.74 (0.54; 0.89)	-0.0059		0.22 (0.16; 0.28)	0.002		0.30 (-0.06; 0.61)	-0.0166		0.79 (0.59; 0.94)	0.0075		0.21 (0.15; 0.28)	-0.0018		0.39 (0.00; 0.70)	0.008
		3	CRP	0.68 (0.50; 0.84)	-0.0027		0.27 (0.22; 0.32)	-0.0005		0.15 (-0.20; 0.45)	0.0388		0.75 (0.55; 0.90)	0.0104		0.21 (0.15; 0.28)	-0.0047		0.33 (0.00; 0.63)	0.0318		0.80 (0.61; 0.93)	0.0147		0.20 (0.14; 0.26)	-0.008		0.41 (0.02; 0.69)	0.0142
		4	IL-1RA	0.68 (0.48; 0.83)	-0.0017		0.27 (0.21; 0.32)	-0.001		0.18 (-0.23; 0.47)	0.0253		0.76 (0.57; 0.91)	0.0078		0.21 (0.15; 0.28)	-0.0023		0.33 (0.00; 0.66)	-0.0044		0.80 (0.61; 0.93)	-0.0007		0.20 (0.14; 0.26)	-0.0009		0.41 (0.00; 0.70)	-0.001
		5	MDC	0.68 (0.48; 0.83)	0.0009		0.27 (0.21; 0.33)	0.0002		0.19 (-0.20; 0.46)	0.0094		0.76 (0.56; 0.90)	-0.0012		0.21 (0.15; 0.28)	-0.0004		0.33 (0.00; 0.66)	0		0.81 (0.63; 0.94)	0.0068		0.19 (0.14; 0.26)	-0.0028		0.42 (0.07; 0.70)	0.012
		6	sICAM-1	0.68 (0.49; 0.83)	-0.0018		0.27 (0.21; 0.33)	0.0006		0.19 (-0.19; 0.46)	0		0.76 (0.56; 0.90)	-0.0004		0.21 (0.15; 0.28)	0		0.34 (0.02; 0.65)	0.0149		0.80 (0.62; 0.94)	-0.0031		0.20 (0.14; 0.26)	0.0005		0.41 (0.09; 0.70)	-0.0071
		7	Insulin	0.69 (0.52; 0.85)	0.0164		0.26 (0.21; 0.32)	-0.0032		0.17 (-0.19; 0.45)	-0.0149		0.76 (0.55; 0.90)	0.0055		0.21 (0.15; 0.28)	-0.0014		0.35 (0.00; 0.67)	0.0037		0.81 (0.64; 0.94)	0.0095		0.19 (0.14; 0.26)	-0.0041		0.43 (0.09; 0.70)	0.0183
		8	SAA	0.70 (0.53; 0.85)	0.0021		0.26 (0.21; 0.32)	-0.0028		0.18 (-0.19; 0.45)	0.0027		0.76 (0.58; 0.90)	-0.0007		0.21 (0.15; 0.28)	-0.0002		0.35 (0.00; 0.65)	0		0.81 (0.62; 0.94)	-0.0025		0.19 (0.14; 0.26)	-0.0003		0.43 (0.08; 0.70)	0.0028
		9	IL-6	0.70 (0.53; 0.85)	0		0.26 (0.21; 0.32)	0.0002		0.17 (-0.16; 0.45)	-0.0027		0.76 (0.58; 0.91)	-0.0021		0.21 (0.15; 0.28)	0.0006		0.35 (0.00; 0.65)	0.0033		0.81 (0.62; 0.94)	-0.0001		0.19 (0.14; 0.26)	-0.0008		0.43 (0.08; 0.72)	-0.0001
		10	Leptin	0.69 (0.52; 0.85)	-0.0028		0.26 (0.21; 0.33)	0.0012		0.18 (-0.19; 0.45)	0.0041		0.76 (0.57; 0.91)	-0.0011		0.21 (0.15; 0.28)	-0.0005		0.35 (0.00; 0.65)	0.0027		0.81 (0.61; 0.94)	0.0007		0.19 (0.14; 0.26)	0.0004		0.43 (0.08; 0.70)	0
		11	PlGF	0.70 (0.52; 0.86)	0.0055		0.26 (0.21; 0.32)	0.0007		0.18 (-0.20; 0.48)	0.0014		0.76 (0.56; 0.90)	0.0022		0.21 (0.15; 0.28)	-0.0004		0.35 (0.00; 0.66)	-0.006		0.81 (0.63; 0.95)	0.0022		0.19 (0.14; 0.26)	-0.0021		0.43 (0.06; 0.70)	-0.0022
		12	TSLP	0.69 (0.52; 0.86)	-0.0041		0.26 (0.21; 0.32)	-0.0001		0.18 (-0.20; 0.48)	0.003		0.76 (0.56; 0.90)	0.0012		0.21 (0.15; 0.28)	0.0005		0.35 (0.00; 0.67)	0		0.81 (0.63; 0.94)	-0.0016		0.19 (0.14; 0.26)	-0.0001		0.43 (0.06; 0.70)	0.0022
		13	TNF-α	0.69 (0.52; 0.87)	0		0.26 (0.21; 0.32)	0.0005		0.18 (-0.21; 0.47)	-0.0044		0.76 (0.54; 0.90)	-0.0034		0.21 (0.15; 0.28)	0.0007		0.35 (0.00; 0.68)	0.006		0.81 (0.62; 0.94)	-0.0013		0.19 (0.13; 0.26)	0.0002		0.43 (0.06; 0.71)	0.0004
		14	IP-10	0.69 (0.52; 0.87)	-0.0005		0.26 (0.21; 0.32)	0.0002		0.18 (-0.20; 0.48)	0		0.76 (0.55; 0.91)	-0.0012		0.21 (0.15; 0.28)	0.0005		0.35 (0.00; 0.67)	0		0.81 (0.62; 0.95)	0		0.19 (0.14; 0.26)	0		0.43 (0.06; 0.71)	-0.0004
		15	sVCAM-1	0.69 (0.53; 0.87)	-0.0018		0.26 (0.21; 0.33)	0.0011		0.18 (-0.20; 0.44)	0.0044		0.76 (0.55; 0.90)	-0.0007		0.21 (0.15; 0.28)	0.0004		0.35 (0.00; 0.67)	0		0.81 (0.62; 0.94)	0		0.19 (0.14; 0.26)	-0.0004		0.43 (0.06; 0.70)	-0.0066
		16	IL-5	0.69 (0.52; 0.87)	0.0005		0.26 (0.21; 0.32)	0.0004		0.18 (-0.19; 0.48)	0		0.75 (0.55; 0.90)	-0.0026		0.21 (0.15; 0.28)	0.0006		0.35 (0.00; 0.66)	-0.0054		0.80 (0.63; 0.94)	-0.0052		0.19 (0.14; 0.26)	0.0003		0.42 (0.06; 0.69)	-0.0027
		17	IL-12/IL-23p40	0.69 (0.52; 0.86)	-0.0032		0.26 (0.21; 0.32)	-0.0002		0.19 (-0.18; 0.48)	0.0064		0.75 (0.55; 0.90)	-0.0029		0.21 (0.15; 0.28)	0.0007		0.35 (0.00; 0.67)	0.0056		0.80 (0.62; 0.93)	0.0001		0.19 (0.14; 0.26)	0.0011		0.42 (0.06; 0.71)	-0.0028
		18	IL-16	0.69 (0.53; 0.86)	-0.0001		0.26 (0.21; 0.32)	-0.0006		0.19 (-0.19; 0.48)	-0.0033		0.75 (0.55; 0.90)	0.0014		0.21 (0.15; 0.28)	-0.0001		0.36 (0.00; 0.67)	0.0048		0.80 (0.61; 0.93)	-0.0004		0.19 (0.14; 0.27)	0.0001		0.41 (0.03; 0.70)	-0.0062
		19	C-peptide	0.69 (0.53; 0.86)	0		0.26 (0.21; 0.32)	0.0005		0.19 (-0.20; 0.48)	0.0033		0.75 (0.56; 0.90)	-0.0018		0.21 (0.15; 0.28)	0.0002		0.36 (0.00; 0.67)	0.0051		0.80 (0.62; 0.94)	0.0004		0.19 (0.14; 0.27)	0.0001		0.41 (0.07; 0.70)	0
		20	Pancreatic polypeptide	0.69 (0.53; 0.87)	0.005		0.26 (0.21; 0.32)	-0.0033		0.19 (-0.20; 0.49)	0.0035		0.75 (0.55; 0.90)	0.0026		0.21 (0.15; 0.28)	-0.0002		0.35 (0.00; 0.68)	-0.0101		0.81 (0.62; 0.93)	0.0013		0.19 (0.14; 0.27)	-0.0005		0.42 (0.06; 0.69)	0.0072
		21	CCL3	0.69 (0.53; 0.87)	-0.0015		0.26 (0.21; 0.32)	0		0.19 (-0.20; 0.49)	-0.0035		0.75 (0.55; 0.90)	-0.0013		0.21 (0.15; 0.28)	-0.0003		0.36 (0.00; 0.68)	0.0036		0.80 (0.62; 0.93)	-0.0015		0.19 (0.13; 0.27)	0.0005		0.42 (0.06; 0.69)	-0.0038
		22	IL-4	0.69 (0.51; 0.86)	-0.0018		0.26 (0.20; 0.33)	0.001		0.19 (-0.21; 0.48)	-0.0033		0.76 (0.55; 0.91)	0.0046		0.21 (0.15; 0.28)	0.0003		0.36 (0.00; 0.67)	0.0072		0.81 (0.63; 0.94)	0.0052		0.19 (0.13; 0.26)	-0.0014		0.43 (0.07; 0.70)	0.0113
		23	Active GLP-1	0.69 (0.50; 0.86)	0.0031		0.26 (0.21; 0.33)	0.0006		0.19 (-0.17; 0.48)	0.0004		0.76 (0.56; 0.91)	0.0043		0.21 (0.14; 0.28)	-0.0026		0.37 (0.06; 0.68)	0.0007		0.81 (0.62; 0.94)	0.0019		0.19 (0.13; 0.26)	-0.0008		0.43 (0.07; 0.70)	0.0011
		24	Flt-1	0.70 (0.53; 0.86)	0.0017		0.26 (0.20; 0.32)	-0.0021		0.18 (-0.17; 0.48)	-0.0045		0.76 (0.57; 0.91)	0.0009		0.21 (0.14; 0.28)	0		0.36 (0.00; 0.68)	-0.0066		0.81 (0.62; 0.94)	-0.0012		0.19 (0.13; 0.27)	0.0014		0.42 (0.11; 0.70)	-0.0063
		25	IFN-γ	0.69 (0.53; 0.86)	-0.003		0.26 (0.20; 0.32)	0.0006		0.18 (-0.17; 0.48)	0.001		0.76 (0.57; 0.91)	-0.0026		0.21 (0.14; 0.28)	0.0006		0.36 (0.00; 0.66)	0.0035		0.81 (0.62; 0.94)	-0.0008		0.19 (0.13; 0.27)	0.0009		0.42 (0.10; 0.70)	0
		26	IL-12p70	0.69 (0.52; 0.86)	-0.0001		0.26 (0.20; 0.33)	0.0004		0.18 (-0.18; 0.49)	-0.001		0.76 (0.57; 0.91)	-0.0006		0.21 (0.14; 0.28)	-0.0003		0.37 (0.00; 0.68)	0.0035		0.81 (0.62; 0.94)	-0.0005		0.19 (0.13; 0.27)	-0.0001		0.43 (0.08; 0.70)	0.0022
		27	IL-9	0.69 (0.51; 0.86)	-0.0015		0.26 (0.20; 0.33)	0.0017		0.17 (-0.19; 0.49)	-0.0075		0.76 (0.57; 0.91)	-0.0025		0.21 (0.14; 0.29)	0.0001		0.36 (0.00; 0.66)	-0.0071		0.81 (0.62; 0.94)	-0.0004		0.19 (0.13; 0.27)	0.0004		0.42 (0.08; 0.70)	-0.0022
		28	CCL4	0.69 (0.52; 0.86)	-0.002		0.26 (0.20; 0.33)	-0.0005		0.18 (-0.19; 0.49)	0.0085		0.75 (0.57; 0.91)	-0.001		0.21 (0.14; 0.29)	0.0007		0.35 (0.00; 0.65)	-0.0077		0.80 (0.60; 0.94)	-0.0043		0.19 (0.13; 0.27)	0.0013		0.42 (0.07; 0.68)	-0.0055
		29	IL-3	0.69 (0.51; 0.87)	0.0027		0.26 (0.20; 0.33)	-0.0001		0.17 (-0.21; 0.47)	-0.0085		0.76 (0.56; 0.91)	0.0035		0.21 (0.14; 0.29)	-0.0007		0.35 (0.00; 0.65)	0.0027		0.80 (0.61; 0.94)	0.0001		0.19 (0.13; 0.27)	-0.0002		0.42 (0.07; 0.70)	0.0042
		30	IL-10	0.69 (0.52; 0.87)	0		0.26 (0.20; 0.33)	-0.0003		0.17 (-0.17; 0.49)	0		0.76 (0.56; 0.91)	-0.0006		0.21 (0.14; 0.29)	0.0002		0.36 (0.00; 0.65)	0.0109		0.81 (0.60; 0.94)	0.0015		0.19 (0.13; 0.27)	0.0004		0.41 (0.07; 0.70)	-0.0097
		31	IL-17A/F	0.69 (0.51; 0.87)	-0.0027		0.26 (0.20; 0.33)	0.001		0.17 (-0.20; 0.47)	-0.0074		0.76 (0.56; 0.90)	-0.0018		0.21 (0.14; 0.29)	-0.0002		0.36 (0.00; 0.65)	-0.0044		0.81 (0.60; 0.94)	-0.0006		0.19 (0.13; 0.27)	-0.0008		0.41 (0.06; 0.70)	-0.0014
		32	VEGF-C	0.68 (0.50; 0.86)	-0.0047		0.27 (0.21; 0.33)	0.0034		0.16 (-0.21; 0.46)	-0.0086		0.75 (0.56; 0.91)	-0.0038		0.21 (0.15; 0.29)	0.0016		0.36 (0.00; 0.65)	0		0.80 (0.61; 0.94)	-0.0008		0.19 (0.13; 0.27)	-0.0001		0.42 (0.06; 0.71)	0.0084
		33	TARC	0.68 (0.50; 0.86)	-0.0001		0.27 (0.21; 0.33)	0.0001		0.16 (-0.20; 0.46)	0.002		0.75 (0.55; 0.90)	0		0.21 (0.15; 0.29)	0.0007		0.36 (0.00; 0.65)	0		0.80 (0.60; 0.94)	-0.0007		0.19 (0.13; 0.27)	0.0005		0.42 (0.00; 0.70)	-0.0037
		34	TNF-β	0.68 (0.51; 0.86)	-0.0039		0.27 (0.21; 0.34)	0.0007		0.15 (-0.19; 0.46)	-0.0058		0.75 (0.54; 0.90)	-0.0004		0.21 (0.14; 0.29)	-0.0001		0.35 (0.00; 0.65)	-0.0065		0.80 (0.61; 0.94)	-0.0016		0.19 (0.13; 0.27)	0.0002		0.41 (0.00; 0.73)	-0.0017
		35	IL-15	0.68 (0.51; 0.87)	-0.0014		0.27 (0.21; 0.34)	0.0005		0.15 (-0.20; 0.45)	0		0.75 (0.55; 0.90)	0.0002		0.21 (0.15; 0.29)	0.0001		0.34 (0.00; 0.65)	-0.0097		0.80 (0.59; 0.94)	-0.0018		0.19 (0.13; 0.28)	0.0006		0.41 (0.00; 0.73)	0
		36	IL-17A	0.67 (0.49; 0.85)	-0.007		0.27 (0.21; 0.34)	0.0027		0.15 (-0.21; 0.45)	0		0.75 (0.55; 0.90)	-0.0013		0.21 (0.15; 0.29)	0.0005		0.35 (0.00; 0.67)	0.0099		0.80 (0.60; 0.94)	0.0002		0.19 (0.13; 0.28)	-0.0001		0.41 (0.00; 0.72)	0
		37	IL-17C	0.67 (0.50; 0.84)	-0.0008		0.27 (0.21; 0.34)	0.0002		0.15 (-0.19; 0.47)	0		0.75 (0.54; 0.90)	0		0.21 (0.15; 0.29)	-0.0002		0.35 (0.00; 0.67)	-0.0002		0.80 (0.60; 0.94)	0.0016		0.19 (0.13; 0.28)	0.0001		0.41 (0.03; 0.73)	-0.0023
		38	Eotaxin	0.67 (0.50; 0.85)	0.0003		0.27 (0.21; 0.34)	0.0006		0.16 (-0.18; 0.47)	0.0038		0.75 (0.55; 0.90)	0.0011		0.21 (0.15; 0.29)	0.0012		0.35 (0.00; 0.67)	-0.0066		0.80 (0.60; 0.94)	-0.0018		0.19 (0.13; 0.28)	-0.0003		0.41 (0.00; 0.70)	0.0023
		39	Eotaxin-3	0.67 (0.50; 0.84)	-0.0031		0.27 (0.21; 0.34)	0.0004		0.16 (-0.18; 0.46)	0.0041		0.74 (0.54; 0.90)	-0.0062		0.21 (0.15; 0.29)	0.0012		0.35 (0.00; 0.66)	-0.0008		0.80 (0.60; 0.94)	0.0007		0.19 (0.13; 0.28)	0.0001		0.41 (0.06; 0.72)	0
		40	IL-13	0.67 (0.50; 0.85)	0.0015		0.27 (0.21; 0.34)	-0.0005		0.17 (-0.18; 0.46)	0.0044		0.75 (0.54; 0.90)	0.0006		0.21 (0.15; 0.30)	0.001		0.35 (0.00; 0.67)	0		0.80 (0.58; 0.94)	-0.003		0.19 (0.13; 0.28)	0.0004		0.41 (0.03; 0.69)	-0.0064
Metabolites	boot-Poisson	0	Covariates only	0.66 (0.49; 0.83)	—		0.28 (0.24; 0.32)	—		0.00 (-0.31; 0.32)	—		0.70 (0.49; 0.88)	—		0.23 (0.17; 0.28)	—		0.31 (-0.04; 0.60)	—		0.75 (0.54; 0.91)	—		0.23 (0.17; 0.29)	—		0.30 (-0.12; 0.59)	—
		1	Glucose	0.72 (0.45; 0.88)	0.0546		0.26 (0.21; 0.31)	-0.0173		0.21 (-0.12; 0.48)	0.2132		0.76 (0.52; 0.91)	0.0578		0.21 (0.15; 0.28)	-0.019		0.35 (-0.02; 0.68)	0.0395		0.79 (0.55; 0.93)	0.0407		0.20 (0.15; 0.27)	-0.0235		0.38 (0.00; 0.69)	0.0834
		2	Lactate	0.72 (0.47; 0.87)	0.0003		0.26 (0.21; 0.32)	0.0001		0.20 (-0.16; 0.46)	-0.0132		0.77 (0.54; 0.92)	0.0042		0.21 (0.15; 0.28)	-0.0007		0.35 (-0.07; 0.65)	-0.0017		0.80 (0.59; 0.92)	0.0096		0.20 (0.15; 0.26)	-0.0022		0.41 (0.00; 0.74)	0.0216
		3	Concentration of XL-HDL particles	0.72 (0.49; 0.87)	-0.0004		0.26 (0.21; 0.32)	0.0013		0.20 (-0.12; 0.45)	0.0039		0.76 (0.55; 0.91)	-0.001		0.21 (0.15; 0.28)	0		0.34 (-0.07; 0.64)	-0.0025		0.79 (0.58; 0.93)	-0.0036		0.20 (0.15; 0.26)	0.0005		0.39 (0.00; 0.75)	-0.0121
		4	Glycine	0.72 (0.48; 0.87)	0.0032		0.26 (0.21; 0.32)	-0.0005		0.20 (-0.17; 0.45)	-0.0021		0.77 (0.55; 0.91)	0.0024		0.21 (0.15; 0.28)	-0.0008		0.36 (0.00; 0.64)	0.0144		0.80 (0.59; 0.93)	0.0032		0.20 (0.14; 0.26)	-0.0013		0.41 (0.00; 0.75)	0.0156
		5	Total phospholipids in lipoprotein particles	0.72 (0.49; 0.87)	-0.0028		0.26 (0.21; 0.32)	0		0.20 (-0.15; 0.45)	0.0021		0.77 (0.54; 0.91)	-0.0014		0.21 (0.15; 0.28)	0.0012		0.35 (-0.03; 0.65)	-0.0102		0.80 (0.58; 0.93)	0		0.20 (0.15; 0.27)	0.0005		0.41 (0.00; 0.73)	-0.0045
		6	Degree of unsaturation	0.72 (0.49; 0.87)	0.0033		0.26 (0.21; 0.32)	-0.0004		0.20 (-0.18; 0.45)	-0.0039		0.77 (0.54; 0.91)	0.0034		0.21 (0.15; 0.28)	-0.0005		0.35 (-0.03; 0.65)	-0.0006		0.80 (0.59; 0.93)	-0.0006		0.20 (0.15; 0.27)	-0.0013		0.41 (0.03; 0.74)	0.0027
		7	Ratio of PUFAs to MUFAs	0.70 (0.47; 0.86)	-0.0238		0.27 (0.21; 0.33)	0.0079		0.20 (-0.19; 0.45)	-0.0039		0.78 (0.56; 0.93)	0.0133		0.20 (0.14; 0.28)	-0.0078		0.36 (0.00; 0.68)	0.0108		0.80 (0.59; 0.94)	0.0073		0.19 (0.14; 0.27)	-0.0053		0.45 (0.09; 0.75)	0.039
		8	Triacylglycerol in XS-VLDL	0.71 (0.47; 0.87)	0.0128		0.26 (0.21; 0.33)	-0.0026		0.17 (-0.20; 0.44)	-0.022		0.79 (0.56; 0.93)	0.0094		0.20 (0.14; 0.27)	-0.0027		0.38 (-0.06; 0.69)	0.0218		0.80 (0.59; 0.94)	-0.0016		0.19 (0.14; 0.27)	0.0002		0.43 (0.08; 0.72)	-0.0137
		9	Total lipids in XL-HDL	0.71 (0.48; 0.86)	0.0009		0.26 (0.21; 0.33)	-0.001		0.19 (-0.21; 0.45)	0.0116		0.79 (0.55; 0.94)	-0.0047		0.20 (0.14; 0.27)	-0.0013		0.38 (0.00; 0.67)	0.0022		0.80 (0.60; 0.94)	-0.0053		0.19 (0.14; 0.27)	0.002		0.44 (0.08; 0.72)	0.0092
		10	Citrate	0.71 (0.50; 0.87)	0.0022		0.26 (0.21; 0.32)	-0.0022		0.19 (-0.21; 0.45)	0.0033		0.80 (0.56; 0.94)	0.008		0.20 (0.14; 0.27)	-0.0009		0.38 (0.00; 0.69)	0		0.80 (0.59; 0.93)	0.0002		0.19 (0.13; 0.27)	-0.0013		0.43 (0.07; 0.71)	-0.0111
		11	Apolipoprotein A1	0.71 (0.50; 0.88)	0.0004		0.26 (0.21; 0.32)	-0.0008		0.18 (-0.20; 0.46)	-0.0064		0.79 (0.57; 0.93)	-0.0016		0.19 (0.14; 0.27)	-0.0006		0.39 (0.00; 0.69)	0.0117		0.81 (0.61; 0.94)	0.0099		0.19 (0.13; 0.27)	-0.0025		0.44 (0.09; 0.72)	0.0067
		12	Phospholipids in S-LDL	0.71 (0.49; 0.88)	-0.0026		0.26 (0.21; 0.32)	-0.0004		0.15 (-0.22; 0.45)	-0.0335		0.80 (0.58; 0.94)	0.0032		0.19 (0.13; 0.27)	-0.0013		0.40 (0.00; 0.69)	0.0102		0.81 (0.62; 0.94)	0.0054		0.19 (0.13; 0.26)	-0.0013		0.45 (0.09; 0.73)	0.0089
		13	Phospholipids in L-HDL	0.71 (0.49; 0.88)	-0.0001		0.26 (0.21; 0.33)	0.0009		0.15 (-0.23; 0.44)	0		0.80 (0.58; 0.94)	0.0021		0.19 (0.13; 0.27)	0.0002		0.40 (0.00; 0.70)	-0.0033		0.81 (0.62; 0.94)	-0.0023		0.19 (0.13; 0.27)	-0.0003		0.44 (0.09; 0.72)	-0.0107
		14	Free cholesterol in HDL	0.71 (0.49; 0.88)	0.0003		0.26 (0.21; 0.33)	-0.0007		0.15 (-0.22; 0.44)	0.0052		0.80 (0.58; 0.94)	-0.0034		0.19 (0.14; 0.27)	0.0004		0.39 (0.00; 0.71)	-0.0116		0.81 (0.62; 0.94)	-0.0022		0.19 (0.13; 0.27)	0.0006		0.45 (0.09; 0.72)	0.0107
		15	Total lipids in XL-VLDL	0.71 (0.51; 0.88)	0.0028		0.26 (0.21; 0.32)	-0.0001		0.16 (-0.22; 0.44)	0.0009		0.80 (0.58; 0.94)	0.0003		0.19 (0.14; 0.27)	-0.0011		0.40 (0.00; 0.71)	0.0153		0.81 (0.61; 0.94)	0.0002		0.19 (0.13; 0.27)	-0.0001		0.45 (0.09; 0.72)	0
		16	Phospholipids in XL-VLDL	0.72 (0.51; 0.89)	0.007		0.26 (0.20; 0.32)	-0.0031		0.15 (-0.21; 0.43)	-0.0009		0.80 (0.58; 0.94)	0		0.19 (0.13; 0.27)	-0.0006		0.41 (0.00; 0.70)	0.002		0.81 (0.63; 0.94)	0.0034		0.19 (0.13; 0.27)	-0.0008		0.45 (0.09; 0.72)	-0.0009
		17	Phosphatidylcholines	0.72 (0.50; 0.89)	0.0008		0.26 (0.20; 0.32)	-0.0007		0.15 (-0.20; 0.44)	0		0.80 (0.60; 0.95)	0.0052		0.19 (0.13; 0.27)	-0.0018		0.40 (0.00; 0.70)	-0.0023		0.81 (0.62; 0.95)	0.0022		0.19 (0.13; 0.27)	-0.0006		0.45 (0.11; 0.73)	0.0009
		18	Concentration of XL-VLDL particles	0.72 (0.50; 0.89)	-0.004		0.26 (0.20; 0.32)	0.001		0.13 (-0.26; 0.44)	-0.0219		0.80 (0.59; 0.94)	0.0001		0.19 (0.13; 0.27)	0		0.41 (0.00; 0.70)	0.004		0.81 (0.62; 0.95)	0		0.19 (0.13; 0.26)	0.0002		0.46 (0.11; 0.75)	0.011
		19	Histidine	0.72 (0.50; 0.89)	0.0012		0.26 (0.20; 0.31)	-0.0011		0.16 (-0.20; 0.44)	0.0277		0.80 (0.58; 0.95)	-0.0012		0.19 (0.13; 0.27)	0.0005		0.41 (0.00; 0.71)	0		0.81 (0.62; 0.94)	-0.0018		0.19 (0.13; 0.26)	0		0.45 (0.10; 0.73)	-0.0065
		20	Phenylalanine	0.72 (0.51; 0.89)	0.0023		0.25 (0.20; 0.31)	-0.0008		0.16 (-0.21; 0.45)	-0.001		0.80 (0.59; 0.94)	0.0003		0.19 (0.13; 0.27)	0.0004		0.40 (0.00; 0.69)	-0.0037		0.81 (0.62; 0.94)	-0.0032		0.19 (0.13; 0.26)	0.0006		0.44 (0.09; 0.75)	-0.0125
		21	Ratio of linoleic acid to total FAs	0.72 (0.50; 0.89)	-0.0015		0.26 (0.20; 0.31)	0.0011		0.16 (-0.21; 0.45)	0		0.80 (0.58; 0.94)	-0.0039		0.19 (0.13; 0.27)	0.0011		0.40 (0.00; 0.69)	-0.0001		0.81 (0.63; 0.94)	0.0026		0.19 (0.13; 0.26)	0.0005		0.44 (0.12; 0.75)	0.0036
		22	Cholesterol in XL-HDL	0.72 (0.50; 0.88)	0.0009		0.26 (0.20; 0.31)	0.0001		0.15 (-0.21; 0.45)	-0.0048		0.80 (0.57; 0.94)	0		0.19 (0.13; 0.27)	0.0001		0.40 (0.00; 0.70)	0.0001		0.81 (0.62; 0.94)	-0.0011		0.19 (0.13; 0.26)	-0.0014		0.45 (0.11; 0.75)	0.0098
		23	Phospholipids in XL-HDL	0.72 (0.50; 0.89)	0.0039		0.26 (0.20; 0.31)	-0.0006		0.17 (-0.20; 0.46)	0.0124		0.80 (0.58; 0.94)	0.0014		0.19 (0.13; 0.27)	-0.0004		0.40 (0.00; 0.70)	0		0.80 (0.62; 0.94)	-0.0041		0.19 (0.13; 0.26)	0.0008		0.45 (0.10; 0.73)	-0.0054
		24	Free cholesterol in XL-VLDL	0.72 (0.50; 0.89)	-0.0012		0.26 (0.20; 0.32)	0.0004		0.17 (-0.19; 0.47)	0		0.80 (0.58; 0.94)	0.0012		0.19 (0.13; 0.27)	0.0005		0.40 (0.00; 0.71)	0		0.81 (0.61; 0.94)	0.0008		0.19 (0.13; 0.27)	0.0009		0.45 (0.12; 0.74)	0.0028
		25	Cholesterol in XS-VLDL	0.72 (0.50; 0.87)	-0.0036		0.26 (0.20; 0.32)	0.002		0.16 (-0.19; 0.43)	-0.0065		0.80 (0.57; 0.94)	-0.0026		0.19 (0.13; 0.27)	-0.0002		0.41 (0.00; 0.71)	0.0037		0.81 (0.60; 0.94)	-0.0004		0.19 (0.13; 0.27)	-0.0013		0.44 (0.10; 0.74)	-0.0073
		26	Cholesteryl esters in XS-VLDL	0.72 (0.51; 0.88)	0.0006		0.26 (0.20; 0.32)	0.0002		0.16 (-0.21; 0.45)	0		0.80 (0.57; 0.94)	-0.0002		0.19 (0.13; 0.27)	0.0008		0.41 (0.03; 0.70)	0		0.81 (0.60; 0.94)	0.0003		0.19 (0.13; 0.26)	0.0009		0.44 (0.10; 0.75)	-0.0069
		27	Concentration of S-LDL particles	0.72 (0.51; 0.88)	-0.0022		0.26 (0.20; 0.32)	0.0001		0.16 (-0.22; 0.46)	0		0.80 (0.57; 0.94)	0.0005		0.19 (0.13; 0.27)	-0.0002		0.41 (0.00; 0.71)	0		0.80 (0.61; 0.94)	-0.0015		0.19 (0.13; 0.27)	0.0001		0.43 (0.10; 0.75)	-0.0014
		28	Ratio of triacylglycerol to phosphoglycerides	0.72 (0.51; 0.88)	-0.0004		0.26 (0.20; 0.32)	0.0001		0.17 (-0.21; 0.45)	0.0065		0.80 (0.57; 0.94)	0.0027		0.19 (0.13; 0.27)	0.0003		0.41 (0.00; 0.72)	0		0.80 (0.61; 0.94)	-0.0014		0.19 (0.13; 0.27)	-0.0003		0.43 (0.11; 0.75)	-0.0008
		29	Tyrosine	0.72 (0.49; 0.88)	-0.0009		0.26 (0.20; 0.32)	0.0015		0.16 (-0.20; 0.45)	-0.0065		0.80 (0.58; 0.94)	-0.0002		0.19 (0.13; 0.27)	0.0001		0.40 (0.00; 0.70)	-0.0037		0.80 (0.60; 0.93)	-0.002		0.19 (0.13; 0.27)	0.001		0.45 (0.11; 0.75)	0.0128
		30	Ratio of SFAs to total FAs	0.72 (0.52; 0.88)	0.0006		0.26 (0.20; 0.33)	0		0.15 (-0.20; 0.45)	-0.0058		0.80 (0.59; 0.94)	-0.0026		0.19 (0.13; 0.27)	0.0008		0.40 (0.00; 0.68)	-0.0003		0.80 (0.60; 0.94)	-0.0008		0.19 (0.13; 0.27)	0.0001		0.43 (0.09; 0.75)	-0.0133
		31	Linoleic acid	0.71 (0.51; 0.88)	-0.0032		0.26 (0.20; 0.33)	0.0006		0.15 (-0.18; 0.44)	0		0.79 (0.58; 0.94)	-0.0031		0.19 (0.13; 0.27)	0.0009		0.41 (0.00; 0.70)	0.0022		0.80 (0.61; 0.94)	0.0011		0.19 (0.13; 0.27)	-0.0007		0.43 (0.10; 0.74)	0
		32	Total lipids in ULDL and XXL-VLDL	0.72 (0.52; 0.89)	0.0025		0.26 (0.20; 0.33)	0		0.15 (-0.22; 0.45)	-0.0052		0.80 (0.61; 0.93)	0.0051		0.19 (0.13; 0.27)	-0.0023		0.41 (0.00; 0.68)	0.0019		0.81 (0.62; 0.95)	0.008		0.19 (0.12; 0.27)	-0.0046		0.46 (0.11; 0.76)	0.0228
		33	Free cholesterol in XL-HDL	0.71 (0.51; 0.89)	-0.0017		0.26 (0.20; 0.33)	-0.0004		0.15 (-0.21; 0.45)	0.0052		0.80 (0.60; 0.93)	0.0009		0.19 (0.13; 0.27)	0.0002		0.41 (0.00; 0.68)	0		0.81 (0.62; 0.95)	-0.0029		0.18 (0.12; 0.27)	-0.0003		0.45 (0.09; 0.75)	-0.0021
		34	Total lipids in XS-VLDL	0.71 (0.51; 0.89)	-0.0017		0.26 (0.21; 0.33)	-0.0001		0.15 (-0.26; 0.44)	-0.0052		0.80 (0.61; 0.93)	0.0009		0.19 (0.13; 0.27)	-0.0004		0.40 (0.00; 0.68)	-0.004		0.80 (0.60; 0.95)	-0.0013		0.19 (0.13; 0.27)	0.001		0.45 (0.09; 0.75)	0
		35	Average diameter for HDL particles	0.71 (0.51; 0.88)	0		0.26 (0.20; 0.33)	0.0001		0.15 (-0.24; 0.45)	0.0017		0.80 (0.61; 0.93)	-0.0012		0.19 (0.13; 0.27)	0.0005		0.40 (0.03; 0.70)	0.0001		0.81 (0.62; 0.95)	0.004		0.19 (0.12; 0.27)	0		0.45 (0.11; 0.75)	0.0008
		36	Concentration of ULDL and XXL-VLDL particles	0.71 (0.51; 0.88)	-0.001		0.26 (0.20; 0.33)	0.0005		0.15 (-0.23; 0.45)	-0.0017		0.80 (0.60; 0.93)	-0.0015		0.19 (0.13; 0.27)	-0.0001		0.41 (0.06; 0.70)	0.0039		0.81 (0.62; 0.95)	-0.0029		0.19 (0.13; 0.27)	0.0005		0.45 (0.09; 0.74)	-0.0073
		37	Phospholipids in XS-VLDL	0.71 (0.52; 0.88)	-0.0026		0.26 (0.20; 0.34)	0.0015		0.15 (-0.22; 0.45)	0.0052		0.79 (0.59; 0.93)	-0.0042		0.19 (0.13; 0.27)	0.0012		0.41 (0.00; 0.69)	0		0.81 (0.62; 0.94)	-0.0004		0.19 (0.12; 0.27)	0.0003		0.45 (0.11; 0.74)	-0.0009
		38	Free cholesterol in XS-VLDL	0.71 (0.51; 0.88)	0.0051		0.26 (0.21; 0.33)	-0.0021		0.15 (-0.24; 0.45)	0		0.80 (0.59; 0.93)	0.0028		0.19 (0.13; 0.27)	-0.0003		0.40 (0.00; 0.68)	-0.0036		0.81 (0.60; 0.94)	0.0021		0.19 (0.12; 0.27)	-0.0005		0.45 (0.11; 0.74)	0.0009
		39	Triacylglycerol in XL-VLDL	0.71 (0.51; 0.87)	-0.0038		0.26 (0.21; 0.33)	0.0013		0.15 (-0.20; 0.43)	-0.0052		0.79 (0.58; 0.93)	-0.004		0.19 (0.13; 0.27)	0.001		0.40 (0.00; 0.70)	-0.0004		0.81 (0.61; 0.94)	-0.002		0.19 (0.12; 0.27)	0.0013		0.44 (0.11; 0.73)	-0.0089
		40	Triacylglycerol in M-VLDL	0.71 (0.52; 0.88)	0.0001		0.26 (0.20; 0.33)	-0.0018		0.16 (-0.20; 0.43)	0.0111		0.80 (0.56; 0.93)	0.0031		0.19 (0.13; 0.27)	-0.001		0.41 (0.00; 0.70)	0.004		0.81 (0.61; 0.94)	0.0001		0.19 (0.13; 0.27)	-0.001		0.45 (0.10; 0.73)	0.0089
	surv-RF	0	Covariates only	0.66 (0.49; 0.83)	—		0.28 (0.24; 0.32)	—		0.00 (-0.31; 0.32)	—		0.70 (0.49; 0.88)	—		0.23 (0.17; 0.28)	—		0.31 (-0.04; 0.60)	—		0.75 (0.54; 0.91)	—		0.23 (0.17; 0.29)	—		0.30 (-0.12; 0.59)	—
		1	Glucose	0.72 (0.45; 0.88)	0.0546		0.26 (0.21; 0.31)	-0.0173		0.21 (-0.12; 0.48)	0.2132		0.76 (0.52; 0.91)	0.0578		0.21 (0.15; 0.28)	-0.019		0.35 (-0.02; 0.68)	0.0395		0.79 (0.55; 0.93)	0.0407		0.20 (0.15; 0.27)	-0.0235		0.38 (0.00; 0.69)	0.0834
		2	Ratio of PUFAs to MUFAs	0.71 (0.47; 0.87)	-0.0045		0.26 (0.21; 0.32)	0.0043		0.20 (-0.12; 0.45)	-0.0171		0.78 (0.56; 0.93)	0.0208		0.20 (0.14; 0.28)	-0.0107		0.35 (0.00; 0.68)	0.0054		0.80 (0.58; 0.93)	0.0154		0.19 (0.14; 0.27)	-0.0074		0.45 (0.03; 0.73)	0.0605
		3	Glycine	0.71 (0.47; 0.87)	0.0015		0.26 (0.21; 0.32)	-0.0001		0.20 (-0.13; 0.46)	0		0.78 (0.56; 0.93)	-0.0006		0.20 (0.14; 0.28)	0.001		0.36 (-0.06; 0.69)	0.0101		0.80 (0.58; 0.94)	0		0.19 (0.14; 0.27)	-0.0005		0.45 (0.06; 0.74)	0
		4	Triacylglycerol in XL-HDL	0.72 (0.51; 0.87)	0.0033		0.26 (0.21; 0.31)	-0.0011		0.19 (-0.20; 0.45)	-0.0071		0.79 (0.56; 0.93)	0.0086		0.20 (0.14; 0.28)	-0.002		0.38 (0.00; 0.70)	0.0187		0.80 (0.58; 0.93)	0.0004		0.19 (0.14; 0.27)	-0.0009		0.45 (0.06; 0.73)	0.0018
		5	Triacylglycerol in XL-VLDL	0.72 (0.50; 0.87)	0.0032		0.26 (0.21; 0.31)	-0.0001		0.18 (-0.19; 0.45)	-0.0064		0.79 (0.56; 0.93)	-0.0017		0.20 (0.14; 0.28)	0.0015		0.38 (-0.06; 0.68)	0		0.80 (0.59; 0.93)	0.0023		0.19 (0.14; 0.27)	-0.0007		0.45 (0.07; 0.74)	0
		6	Concentration of XL-VLDL particles	0.72 (0.48; 0.87)	0		0.26 (0.21; 0.31)	-0.0007		0.17 (-0.20; 0.45)	-0.0085		0.78 (0.56; 0.93)	-0.004		0.20 (0.14; 0.28)	0.0018		0.37 (-0.06; 0.68)	-0.0103		0.80 (0.59; 0.93)	0		0.19 (0.14; 0.27)	-0.0007		0.45 (0.06; 0.74)	0
		7	Glycoprotein acetyls	0.72 (0.49; 0.87)	-0.0036		0.26 (0.21; 0.32)	0.0011		0.19 (-0.20; 0.46)	0.0149		0.78 (0.56; 0.93)	0.0001		0.20 (0.14; 0.28)	-0.0005		0.37 (0.00; 0.69)	-0.0008		0.80 (0.58; 0.94)	0		0.19 (0.14; 0.27)	0.0001		0.45 (0.03; 0.73)	0
		8	Total lipids in XL-VLDL	0.72 (0.50; 0.87)	0.0044		0.26 (0.21; 0.31)	-0.002		0.19 (-0.19; 0.45)	0		0.79 (0.57; 0.92)	0.0008		0.20 (0.14; 0.28)	-0.0004		0.37 (-0.06; 0.69)	-0.0059		0.80 (0.57; 0.93)	-0.0043		0.19 (0.14; 0.27)	0.0009		0.44 (0.07; 0.73)	-0.0097
		9	Triacylglycerol in ULDL and XXL-VLDL	0.72 (0.49; 0.87)	-0.0001		0.26 (0.21; 0.31)	0.0002		0.19 (-0.19; 0.46)	0		0.78 (0.57; 0.92)	-0.0026		0.20 (0.14; 0.28)	0.0004		0.36 (-0.03; 0.70)	-0.0017		0.80 (0.57; 0.93)	-0.0007		0.19 (0.14; 0.27)	0.0004		0.43 (0.06; 0.73)	-0.0052
		10	Triacylglycerol in XS-VLDL	0.72 (0.52; 0.87)	-0.0018		0.26 (0.21; 0.31)	0.0005		0.17 (-0.22; 0.43)	-0.0149		0.79 (0.56; 0.93)	0.0044		0.20 (0.14; 0.28)	-0.0026		0.39 (0.00; 0.70)	0.0304		0.80 (0.60; 0.93)	0.0037		0.19 (0.14; 0.27)	-0.0008		0.43 (0.08; 0.73)	-0.0019
		11	Phospholipids in XL-VLDL	0.72 (0.52; 0.88)	0.0009		0.26 (0.21; 0.31)	-0.0006		0.17 (-0.23; 0.43)	0		0.79 (0.56; 0.93)	-0.0013		0.20 (0.14; 0.28)	0.0001		0.40 (0.00; 0.71)	0.0102		0.80 (0.59; 0.93)	-0.0023		0.19 (0.14; 0.27)	0.0009		0.43 (0.08; 0.73)	-0.0039
		12	Concentration of ULDL and XXL-VLDL particles	0.72 (0.53; 0.88)	-0.0021		0.26 (0.21; 0.32)	0.0014		0.17 (-0.20; 0.43)	0		0.78 (0.55; 0.93)	-0.0039		0.20 (0.14; 0.28)	-0.0003		0.40 (-0.03; 0.70)	-0.0017		0.80 (0.59; 0.93)	-0.0013		0.19 (0.14; 0.27)	0.0001		0.43 (0.09; 0.73)	0.0066
		13	Total lipids in ULDL and XXL-VLDL	0.72 (0.53; 0.88)	-0.0011		0.26 (0.21; 0.32)	0		0.17 (-0.21; 0.43)	-0.0074		0.78 (0.56; 0.93)	-0.0007		0.20 (0.14; 0.29)	0.0004		0.39 (0.00; 0.70)	-0.0143		0.80 (0.59; 0.93)	0		0.19 (0.14; 0.27)	-0.0003		0.43 (0.08; 0.74)	-0.0044
		14	Concentration of S-LDL particles	0.72 (0.53; 0.89)	0.001		0.26 (0.21; 0.32)	-0.0027		0.19 (-0.19; 0.45)	0.0258		0.78 (0.55; 0.93)	-0.0005		0.20 (0.14; 0.28)	0.0006		0.40 (0.00; 0.70)	0.0159		0.80 (0.59; 0.93)	-0.0019		0.19 (0.13; 0.27)	0.0009		0.43 (0.03; 0.73)	0.0047
		15	Free cholesterol in XL-VLDL	0.72 (0.53; 0.88)	-0.0012		0.26 (0.21; 0.32)	0.0001		0.19 (-0.19; 0.45)	0		0.78 (0.55; 0.93)	-0.0028		0.20 (0.14; 0.28)	0.0001		0.40 (0.00; 0.70)	0.0001		0.80 (0.59; 0.93)	-0.0021		0.19 (0.13; 0.27)	0.0002		0.43 (0.07; 0.73)	-0.0003
		16	Free cholesterol in S-LDL	0.72 (0.53; 0.87)	-0.0001		0.26 (0.21; 0.32)	0.0019		0.18 (-0.19; 0.45)	-0.0099		0.78 (0.56; 0.93)	0		0.20 (0.14; 0.28)	0.0004		0.40 (0.00; 0.69)	0		0.80 (0.61; 0.93)	0.0036		0.19 (0.13; 0.27)	-0.0009		0.42 (0.06; 0.72)	-0.0101
		17	Cholesterol in XL-HDL	0.71 (0.52; 0.88)	-0.0018		0.26 (0.21; 0.32)	-0.0017		0.18 (-0.18; 0.45)	0.0016		0.78 (0.57; 0.93)	-0.0014		0.20 (0.14; 0.28)	-0.0003		0.40 (0.00; 0.68)	-0.003		0.80 (0.60; 0.94)	-0.0027		0.19 (0.13; 0.27)	0.0008		0.43 (0.00; 0.72)	0.0068
		18	Cholesteryl esters in XL-HDL	0.71 (0.52; 0.88)	-0.0017		0.26 (0.21; 0.32)	0.0008		0.18 (-0.18; 0.45)	0		0.78 (0.57; 0.92)	-0.0009		0.20 (0.14; 0.28)	-0.0001		0.40 (0.00; 0.68)	-0.0026		0.80 (0.60; 0.93)	-0.0013		0.19 (0.13; 0.27)	-0.0002		0.43 (0.00; 0.72)	-0.0033
		19	Albumin	0.71 (0.52; 0.88)	-0.0009		0.26 (0.21; 0.32)	-0.0002		0.18 (-0.19; 0.45)	-0.0016		0.77 (0.57; 0.93)	-0.0021		0.20 (0.14; 0.28)	0.0008		0.39 (0.00; 0.69)	-0.0094		0.80 (0.60; 0.93)	0.0013		0.19 (0.13; 0.27)	0.0003		0.42 (0.00; 0.73)	-0.0024
		20	Triacylglycerol in M-VLDL	0.71 (0.52; 0.88)	-0.0005		0.26 (0.21; 0.32)	0.0008		0.17 (-0.18; 0.43)	-0.0085		0.78 (0.57; 0.93)	0.0017		0.20 (0.14; 0.28)	0.0004		0.39 (0.00; 0.69)	0.005		0.79 (0.59; 0.93)	-0.0035		0.19 (0.13; 0.27)	0.0002		0.43 (0.07; 0.74)	0.0033
		21	Phospholipids in ULDL and XXL-VLDL	0.71 (0.49; 0.88)	-0.0006		0.26 (0.21; 0.32)	0.0007		0.18 (-0.20; 0.44)	0.0055		0.77 (0.57; 0.92)	-0.0021		0.20 (0.14; 0.28)	0.0006		0.39 (0.00; 0.69)	-0.005		0.79 (0.59; 0.94)	-0.0008		0.19 (0.13; 0.27)	-0.0001		0.43 (0.06; 0.72)	-0.0023
		22	Ratio of triacylglycerol to phosphoglycerides	0.71 (0.50; 0.88)	0.0009		0.26 (0.21; 0.32)	0.0005		0.19 (-0.20; 0.42)	0.0094		0.78 (0.58; 0.93)	0.0031		0.20 (0.14; 0.28)	0.0001		0.39 (0.00; 0.68)	-0.0015		0.79 (0.59; 0.93)	-0.005		0.20 (0.14; 0.27)	0.0015		0.42 (0.03; 0.71)	-0.0032
		23	Phospholipids in M-HDL	0.71 (0.51; 0.88)	-0.0008		0.26 (0.21; 0.32)	-0.0008		0.18 (-0.21; 0.45)	-0.0064		0.78 (0.58; 0.93)	-0.0007		0.20 (0.14; 0.28)	-0.0007		0.38 (0.00; 0.68)	-0.0054		0.79 (0.59; 0.93)	0.0031		0.20 (0.13; 0.27)	0.0001		0.42 (0.00; 0.72)	0
		24	Free cholesterol in ULDL and XXL-VLDL	0.71 (0.51; 0.89)	0		0.26 (0.21; 0.32)	0.0006		0.18 (-0.21; 0.44)	-0.0071		0.78 (0.59; 0.93)	0.0022		0.20 (0.14; 0.28)	0		0.39 (0.00; 0.68)	0.0049		0.79 (0.59; 0.93)	-0.002		0.20 (0.13; 0.27)	0.0003		0.42 (0.03; 0.72)	-0.0038
		25	Cholesterol in XL-VLDL	0.71 (0.51; 0.88)	-0.0008		0.26 (0.21; 0.32)	0.001		0.17 (-0.24; 0.43)	-0.0088		0.78 (0.59; 0.93)	-0.0002		0.20 (0.14; 0.28)	-0.0013		0.39 (0.00; 0.68)	0.002		0.79 (0.59; 0.93)	0.0024		0.20 (0.14; 0.27)	-0.0006		0.42 (0.07; 0.72)	0.0048
		26	Cholesteryl esters in ULDL and XXL-VLDL	0.71 (0.52; 0.88)	-0.0022		0.26 (0.21; 0.32)	-0.0009		0.17 (-0.21; 0.45)	0.0074		0.78 (0.59; 0.93)	0.0046		0.20 (0.14; 0.28)	-0.0003		0.40 (0.00; 0.70)	0.0154		0.79 (0.58; 0.93)	0.0001		0.19 (0.13; 0.27)	-0.0005		0.42 (0.00; 0.72)	-0.001
		27	Cholesterol in ULDL and XXL-VLDL	0.71 (0.52; 0.88)	0		0.26 (0.21; 0.32)	0.0003		0.18 (-0.21; 0.45)	0.0055		0.78 (0.59; 0.92)	-0.0014		0.20 (0.14; 0.28)	0.0005		0.40 (0.00; 0.70)	-0.006		0.79 (0.58; 0.93)	0		0.20 (0.13; 0.27)	0.0002		0.42 (0.00; 0.72)	-0.0049
		28	Isoleucine	0.71 (0.51; 0.87)	0.0003		0.26 (0.21; 0.32)	0.0007		0.17 (-0.24; 0.44)	-0.0055		0.78 (0.59; 0.93)	0.0005		0.20 (0.13; 0.28)	0.0004		0.39 (0.00; 0.70)	-0.0099		0.79 (0.58; 0.93)	-0.001		0.20 (0.13; 0.27)	0.0001		0.41 (0.00; 0.72)	-0.0023
		29	Cholesterol in M-VLDL	0.71 (0.50; 0.87)	-0.0007		0.26 (0.21; 0.33)	0.0002		0.17 (-0.22; 0.43)	-0.0074		0.78 (0.59; 0.93)	0		0.20 (0.13; 0.28)	-0.0001		0.39 (0.00; 0.71)	0.0007		0.79 (0.58; 0.93)	-0.0003		0.20 (0.13; 0.27)	0.0001		0.42 (0.00; 0.72)	0.009
		30	Apolipoprotein A1	0.70 (0.49; 0.87)	-0.0024		0.26 (0.21; 0.33)	-0.0001		0.17 (-0.23; 0.44)	0		0.78 (0.58; 0.93)	0		0.20 (0.13; 0.28)	0.0005		0.39 (0.00; 0.70)	-0.0022		0.79 (0.58; 0.93)	0		0.20 (0.13; 0.27)	0.0014		0.42 (0.00; 0.72)	-0.004
		31	Acetoacetate	0.70 (0.48; 0.87)	0		0.26 (0.21; 0.33)	0.0013		0.16 (-0.23; 0.43)	-0.0086		0.78 (0.59; 0.93)	-0.0006		0.20 (0.13; 0.28)	0.0013		0.38 (0.00; 0.69)	-0.0066		0.79 (0.58; 0.93)	0		0.20 (0.13; 0.28)	-0.0001		0.41 (0.00; 0.71)	-0.0051
		32	Tyrosine	0.70 (0.47; 0.87)	-0.0017		0.26 (0.21; 0.33)	0.0004		0.16 (-0.23; 0.45)	0		0.78 (0.59; 0.92)	-0.0028		0.20 (0.14; 0.28)	0.0004		0.39 (0.00; 0.68)	0.0071		0.79 (0.58; 0.93)	-0.0005		0.20 (0.13; 0.28)	0.0001		0.41 (0.00; 0.71)	-0.0011
		33	Phosphatidylcholines	0.70 (0.48; 0.87)	0.0004		0.26 (0.21; 0.33)	0		0.14 (-0.22; 0.43)	-0.022		0.78 (0.59; 0.93)	0.0042		0.20 (0.14; 0.28)	-0.0015		0.39 (0.00; 0.68)	0.0015		0.79 (0.56; 0.93)	-0.0003		0.20 (0.13; 0.28)	-0.0009		0.41 (0.03; 0.71)	0.0011
		34	Ratio of linoleic acid to total FAs	0.70 (0.50; 0.87)	-0.0038		0.26 (0.21; 0.32)	0.0004		0.14 (-0.22; 0.42)	0.006		0.78 (0.59; 0.93)	0.0002		0.20 (0.13; 0.28)	-0.0005		0.39 (0.00; 0.69)	0		0.79 (0.57; 0.93)	-0.0029		0.20 (0.14; 0.28)	0.0008		0.41 (0.03; 0.71)	-0.0064
		35	Free cholesterol in XL-HDL	0.70 (0.52; 0.87)	0		0.26 (0.21; 0.33)	0.0003		0.13 (-0.22; 0.41)	-0.0097		0.78 (0.58; 0.93)	-0.0011		0.20 (0.14; 0.28)	0.0008		0.39 (0.00; 0.68)	0.0016		0.78 (0.57; 0.93)	-0.0043		0.20 (0.14; 0.28)	0.0017		0.41 (0.07; 0.72)	-0.0017
		36	Phospholipids in S-LDL	0.70 (0.52; 0.87)	0.0024		0.27 (0.21; 0.33)	0.0011		0.14 (-0.22; 0.42)	0.0076		0.78 (0.58; 0.94)	0.0005		0.20 (0.14; 0.28)	-0.0005		0.39 (0.00; 0.70)	-0.0026		0.78 (0.58; 0.92)	-0.0014		0.20 (0.13; 0.28)	-0.0003		0.41 (0.03; 0.72)	0.0081
		37	Cholesteryl esters in M-LDL	0.70 (0.52; 0.87)	0.0008		0.26 (0.21; 0.33)	-0.0005		0.15 (-0.21; 0.43)	0.0099		0.78 (0.58; 0.94)	-0.0006		0.20 (0.14; 0.28)	0		0.39 (-0.03; 0.70)	0.0011		0.78 (0.58; 0.92)	0.0005		0.20 (0.14; 0.28)	0.0001		0.42 (0.00; 0.71)	0.0045
		38	Creatinine	0.70 (0.51; 0.87)	0		0.26 (0.21; 0.33)	-0.0003		0.15 (-0.21; 0.43)	0		0.78 (0.58; 0.93)	0		0.20 (0.14; 0.28)	0.0009		0.38 (0.00; 0.70)	-0.0059		0.78 (0.58; 0.92)	0.0035		0.20 (0.14; 0.28)	0.0011		0.42 (0.00; 0.72)	0.0038
		39	Concentration of XL-HDL particles	0.70 (0.51; 0.87)	0.0009		0.27 (0.21; 0.33)	0.0007		0.13 (-0.21; 0.42)	-0.0156		0.78 (0.58; 0.94)	0		0.20 (0.14; 0.28)	0.0014		0.38 (0.00; 0.70)	0.0011		0.78 (0.57; 0.92)	0.0002		0.20 (0.13; 0.28)	-0.0009		0.43 (0.06; 0.73)	0.0035
		40	Total lipids in XL-HDL	0.70 (0.50; 0.88)	-0.0053		0.27 (0.22; 0.33)	0.0028		0.12 (-0.22; 0.41)	-0.0147		0.78 (0.57; 0.93)	0.0006		0.20 (0.14; 0.28)	-0.0027		0.39 (0.00; 0.72)	0.0027		0.79 (0.58; 0.93)	0.0052		0.19 (0.13; 0.27)	-0.0039		0.45 (0.07; 0.74)	0.019
PRSs	boot-Poisson	0	Covariates only	0.66 (0.49; 0.83)	—		0.28 (0.24; 0.32)	—		0.00 (-0.31; 0.32)	—		0.70 (0.49; 0.88)	—		0.23 (0.17; 0.28)	—		0.31 (-0.04; 0.60)	—		0.75 (0.54; 0.91)	—		0.23 (0.17; 0.29)	—		0.30 (-0.12; 0.59)	—
		1	T2DM BMI-adj. (PRS)	0.67 (0.47; 0.86)	0.0105		0.27 (0.21; 0.31)	-0.0084		0.16 (-0.19; 0.42)	0.1601		0.73 (0.53; 0.90)	0.0301		0.22 (0.16; 0.28)	-0.01		0.31 (0.00; 0.63)	0.0051		0.78 (0.58; 0.93)	0.0327		0.21 (0.16; 0.28)	-0.0158		0.37 (-0.09; 0.64)	0.0641
		2	Fasting insulin (PRS)	0.69 (0.50; 0.87)	0.0222		0.26 (0.21; 0.31)	-0.0042		0.13 (-0.21; 0.41)	-0.0309		0.74 (0.54; 0.89)	0.0035		0.21 (0.16; 0.28)	-0.0031		0.33 (0.00; 0.65)	0.0196		0.78 (0.60; 0.93)	-0.0013		0.21 (0.15; 0.27)	-0.0016		0.37 (0.00; 0.64)	0.0065
		3	Diastolic BP (PRS)	0.69 (0.52; 0.86)	-0.0049		0.26 (0.21; 0.31)	0.0003		0.14 (-0.19; 0.42)	0.0082		0.74 (0.53; 0.89)	-0.0001		0.21 (0.16; 0.28)	-0.0001		0.33 (0.00; 0.64)	-0.0044		0.78 (0.60; 0.93)	0.0004		0.21 (0.15; 0.27)	-0.0004		0.38 (0.00; 0.65)	0.0059
		4	Total cholesterol (PRS)	0.69 (0.49; 0.87)	0.0025		0.26 (0.21; 0.31)	0.0018		0.12 (-0.21; 0.42)	-0.017		0.74 (0.49; 0.89)	0.0024		0.21 (0.16; 0.28)	0.0002		0.33 (-0.07; 0.63)	-0.0026		0.78 (0.59; 0.93)	0.0025		0.21 (0.15; 0.28)	0.0016		0.38 (0.00; 0.67)	0
		5	CKD (PRS)	0.69 (0.46; 0.87)	0		0.26 (0.21; 0.31)	-0.0017		0.13 (-0.20; 0.39)	0.0056		0.74 (0.49; 0.90)	0.0003		0.21 (0.16; 0.28)	0.0002		0.33 (-0.04; 0.64)	0.007		0.78 (0.59; 0.93)	-0.0025		0.21 (0.15; 0.28)	-0.001		0.37 (0.00; 0.67)	-0.0105
		6	Frailty index (PRS)	0.68 (0.46; 0.86)	-0.012		0.27 (0.21; 0.31)	0.004		0.12 (-0.20; 0.41)	-0.0105		0.74 (0.49; 0.90)	-0.0046		0.22 (0.16; 0.28)	0.0018		0.31 (-0.06; 0.63)	-0.0237		0.78 (0.59; 0.93)	0		0.21 (0.15; 0.28)	-0.0001		0.38 (0.00; 0.65)	0.0105
		7	Systolic BP (PRS)	0.68 (0.47; 0.86)	0.0034		0.26 (0.21; 0.31)	-0.0025		0.13 (-0.19; 0.43)	0.017		0.74 (0.50; 0.89)	0.0018		0.22 (0.16; 0.28)	-0.0008		0.32 (-0.07; 0.65)	0.0066		0.78 (0.59; 0.92)	-0.0027		0.21 (0.16; 0.28)	0.0005		0.39 (0.00; 0.65)	0.0081
		8	IMID (PRS)	0.69 (0.47; 0.88)	0.0035		0.26 (0.21; 0.31)	-0.0028		0.14 (-0.19; 0.43)	0.0076		0.74 (0.50; 0.90)	0		0.22 (0.16; 0.28)	0.0004		0.33 (-0.07; 0.66)	0.0171		0.77 (0.57; 0.92)	-0.0046		0.21 (0.16; 0.28)	-0.0002		0.38 (0.00; 0.65)	-0.0081
		9	HbA1c (PRS)	0.69 (0.49; 0.88)	0.0013		0.26 (0.21; 0.30)	-0.0004		0.18 (-0.20; 0.45)	0.0367		0.74 (0.51; 0.90)	-0.0015		0.22 (0.16; 0.28)	0.0007		0.33 (0.00; 0.65)	-0.0052		0.77 (0.58; 0.92)	-0.0004		0.21 (0.15; 0.27)	0.0011		0.38 (0.00; 0.66)	-0.003
		10	Atrial fibrillation (PRS)	0.69 (0.49; 0.87)	0.0042		0.26 (0.21; 0.30)	0.0003		0.18 (-0.20; 0.45)	0.0058		0.73 (0.51; 0.90)	-0.0017		0.22 (0.16; 0.29)	0.0015		0.31 (0.00; 0.65)	-0.015		0.77 (0.57; 0.92)	-0.0027		0.21 (0.16; 0.27)	0.0004		0.38 (0.00; 0.67)	0.003
		11	HOMA-B (PRS)	0.69 (0.49; 0.87)	-0.0011		0.26 (0.20; 0.31)	0.0003		0.18 (-0.18; 0.45)	0		0.73 (0.51; 0.90)	-0.0048		0.22 (0.16; 0.29)	-0.001		0.30 (-0.06; 0.63)	-0.0116		0.77 (0.58; 0.92)	-0.0018		0.21 (0.16; 0.27)	-0.0001		0.38 (0.00; 0.67)	0
		12	Fasting glucose (PRS)	0.69 (0.49; 0.88)	-0.0031		0.26 (0.20; 0.31)	0.0009		0.18 (-0.19; 0.45)	-0.0029		0.73 (0.50; 0.90)	0.0007		0.22 (0.16; 0.29)	0.0001		0.30 (0.00; 0.64)	-0.0034		0.77 (0.57; 0.92)	0.001		0.21 (0.16; 0.27)	0.0004		0.38 (0.00; 0.66)	0
		13	NAFLD (PRS)	0.69 (0.48; 0.88)	-0.0022		0.26 (0.20; 0.31)	0		0.17 (-0.19; 0.45)	-0.0056		0.73 (0.50; 0.91)	-0.0006		0.22 (0.16; 0.29)	0.001		0.30 (0.00; 0.64)	0.0017		0.77 (0.57; 0.92)	-0.0012		0.21 (0.15; 0.27)	0.0007		0.38 (0.00; 0.67)	0
		14	CAD (PRS)	0.68 (0.48; 0.87)	-0.0027		0.26 (0.20; 0.31)	0.001		0.16 (-0.19; 0.46)	-0.0139		0.73 (0.50; 0.90)	-0.0009		0.22 (0.16; 0.29)	0.0006		0.31 (0.00; 0.63)	0.0145		0.76 (0.58; 0.92)	-0.0006		0.21 (0.16; 0.27)	0.0006		0.38 (0.00; 0.65)	0
		15	BMI (PRS)	0.68 (0.47; 0.86)	-0.0029		0.27 (0.21; 0.31)	0.0016		0.15 (-0.19; 0.45)	-0.0134		0.73 (0.50; 0.90)	-0.0012		0.22 (0.16; 0.29)	-0.0003		0.30 (0.00; 0.63)	-0.0128		0.76 (0.58; 0.91)	-0.004		0.21 (0.16; 0.27)	0.0018		0.37 (0.00; 0.64)	-0.0059
		16	Triacylglycerol (PRS)	0.68 (0.48; 0.86)	-0.0013		0.27 (0.21; 0.31)	0.0005		0.16 (-0.20; 0.48)	0.0134		0.73 (0.50; 0.90)	-0.0004		0.22 (0.16; 0.29)	0.0007		0.30 (0.00; 0.63)	0.0006		0.76 (0.59; 0.92)	-0.0042		0.21 (0.16; 0.28)	-0.0007		0.38 (0.00; 0.65)	0.0059
		17	Dilated cardiomyopathy (PRS)	0.67 (0.48; 0.85)	-0.0037		0.27 (0.21; 0.31)	-0.0002		0.17 (-0.20; 0.48)	0.0077		0.73 (0.50; 0.90)	-0.001		0.22 (0.16; 0.29)	0.0004		0.30 (0.00; 0.63)	-0.0006		0.76 (0.58; 0.92)	0.0011		0.21 (0.16; 0.28)	0.0007		0.37 (0.00; 0.65)	-0.0073
		18	WHR BMI-adj. (PRS)	0.68 (0.47; 0.85)	0.0021		0.27 (0.21; 0.31)	-0.0002		0.16 (-0.20; 0.47)	-0.0077		0.72 (0.50; 0.89)	-0.002		0.22 (0.16; 0.29)	0.0003		0.30 (0.00; 0.63)	0		0.76 (0.58; 0.91)	-0.0011		0.21 (0.16; 0.28)	-0.0008		0.37 (0.00; 0.66)	0
		19	HOMA-IR BMI-adj. (PRS)	0.68 (0.47; 0.85)	0.0026		0.27 (0.21; 0.31)	0.0005		0.15 (-0.21; 0.46)	-0.0111		0.72 (0.50; 0.90)	-0.0013		0.22 (0.16; 0.29)	0.0014		0.30 (-0.06; 0.63)	-0.0034		0.76 (0.57; 0.92)	0.0034		0.21 (0.16; 0.28)	-0.0005		0.38 (0.00; 0.66)	0.0046
		20	Hypertrophic cardiomyopathy (PRS)	0.68 (0.46; 0.85)	-0.002		0.27 (0.21; 0.32)	0.0009		0.15 (-0.21; 0.45)	0.0019		0.72 (0.51; 0.90)	-0.0002		0.22 (0.16; 0.29)	0.0011		0.30 (-0.06; 0.62)	-0.001		0.76 (0.56; 0.92)	-0.0041		0.21 (0.15; 0.28)	0.0007		0.37 (0.00; 0.65)	-0.0096
		21	AMI (PRS)	0.67 (0.46; 0.85)	-0.0036		0.27 (0.21; 0.32)	0.0008		0.14 (-0.22; 0.46)	-0.0116		0.72 (0.48; 0.90)	-0.0029		0.22 (0.16; 0.30)	0.0007		0.29 (-0.08; 0.62)	-0.0044		0.75 (0.56; 0.92)	-0.0034		0.21 (0.15; 0.28)	0.001		0.37 (0.00; 0.65)	-0.0002
		22	T1DM (PRS)	0.67 (0.47; 0.85)	0.0005		0.27 (0.21; 0.32)	0.0004		0.15 (-0.23; 0.45)	0.0097		0.72 (0.48; 0.90)	-0.0034		0.22 (0.16; 0.30)	0.0004		0.29 (-0.06; 0.62)	-0.0036		0.75 (0.57; 0.91)	-0.0025		0.21 (0.15; 0.28)	0.0003		0.36 (0.00; 0.63)	-0.0039
		23	eGFR (PRS)	0.67 (0.46; 0.85)	-0.003		0.27 (0.21; 0.32)	0.0006		0.14 (-0.22; 0.45)	-0.0047		0.71 (0.48; 0.89)	-0.0009		0.23 (0.16; 0.30)	0.0013		0.29 (-0.07; 0.63)	-0.0005		0.75 (0.56; 0.90)	-0.0031		0.21 (0.15; 0.29)	0.0007		0.35 (0.00; 0.64)	-0.0079
		24	Stroke (PRS)	0.67 (0.47; 0.85)	-0.0012		0.27 (0.21; 0.32)	0		0.14 (-0.24; 0.46)	-0.0022		0.71 (0.49; 0.89)	-0.0072		0.23 (0.16; 0.30)	0.0004		0.28 (-0.07; 0.62)	-0.0058		0.75 (0.56; 0.90)	-0.0016		0.22 (0.15; 0.29)	0.0022		0.35 (0.00; 0.64)	0
		25	HOMA-IR (PRS)	0.67 (0.47; 0.84)	-0.0014		0.27 (0.21; 0.32)	0.0006		0.16 (-0.24; 0.46)	0.0179		0.71 (0.49; 0.90)	-0.0013		0.23 (0.16; 0.30)	0.0005		0.28 (-0.07; 0.62)	0		0.74 (0.56; 0.91)	-0.0022		0.22 (0.16; 0.29)	0.0013		0.35 (0.00; 0.65)	-0.0013
		26	2h glucose (PRS)	0.67 (0.45; 0.85)	-0.0005		0.27 (0.21; 0.32)	0.0009		0.15 (-0.23; 0.46)	-0.0058		0.70 (0.49; 0.89)	-0.0022		0.23 (0.16; 0.30)	0.0005		0.28 (-0.07; 0.62)	0		0.74 (0.55; 0.90)	-0.0009		0.22 (0.16; 0.29)	-0.0001		0.36 (0.00; 0.63)	0.0058
		27	Heart failure (PRS)	0.67 (0.46; 0.84)	0.0004		0.27 (0.21; 0.32)	0.0004		0.14 (-0.24; 0.47)	-0.0121		0.70 (0.49; 0.89)	-0.0007		0.23 (0.16; 0.30)	0.0018		0.27 (-0.06; 0.61)	-0.0093		0.74 (0.53; 0.90)	-0.0007		0.22 (0.16; 0.29)	0.001		0.35 (0.00; 0.64)	-0.0061
	surv-RF	0	Covariates only	0.66 (0.49; 0.83)	—		0.28 (0.24; 0.32)	—		0.00 (-0.31; 0.32)	—		0.70 (0.49; 0.88)	—		0.23 (0.17; 0.28)	—		0.31 (-0.04; 0.60)	—		0.75 (0.54; 0.91)	—		0.23 (0.17; 0.29)	—		0.30 (-0.12; 0.59)	—
		1	T2DM BMI-adj. (PRS)	0.67 (0.47; 0.86)	0.0105		0.27 (0.21; 0.31)	-0.0084		0.16 (-0.19; 0.42)	0.1601		0.73 (0.53; 0.90)	0.0301		0.22 (0.16; 0.28)	-0.01		0.31 (0.00; 0.63)	0.0051		0.78 (0.58; 0.93)	0.0327		0.21 (0.16; 0.28)	-0.0158		0.37 (-0.09; 0.64)	0.0641
		2	Fasting insulin (PRS)	0.69 (0.50; 0.87)	0.0222		0.26 (0.21; 0.31)	-0.0042		0.13 (-0.21; 0.41)	-0.0309		0.74 (0.54; 0.89)	0.0035		0.21 (0.16; 0.28)	-0.0031		0.33 (0.00; 0.65)	0.0196		0.78 (0.60; 0.93)	-0.0013		0.21 (0.15; 0.27)	-0.0016		0.37 (0.00; 0.64)	0.0065
		3	BMI (PRS)	0.69 (0.46; 0.87)	-0.0076		0.26 (0.21; 0.31)	0.002		0.13 (-0.20; 0.41)	0.0032		0.74 (0.52; 0.89)	0.0017		0.21 (0.16; 0.28)	-0.0001		0.33 (0.00; 0.63)	-0.0052		0.78 (0.60; 0.93)	-0.0023		0.21 (0.16; 0.27)	0.0004		0.37 (0.00; 0.65)	0.0022
		4	Fasting glucose (PRS)	0.68 (0.49; 0.86)	-0.0063		0.27 (0.21; 0.32)	0.0013		0.13 (-0.21; 0.42)	-0.0034		0.74 (0.52; 0.89)	-0.0004		0.21 (0.16; 0.28)	0.0002		0.32 (0.00; 0.62)	-0.0079		0.77 (0.60; 0.93)	-0.0002		0.21 (0.16; 0.27)	0.0002		0.38 (0.00; 0.65)	0.0036
		5	Dilated cardiomyopathy (PRS)	0.68 (0.45; 0.86)	0.0004		0.27 (0.21; 0.32)	0		0.14 (-0.20; 0.41)	0.0096		0.74 (0.50; 0.90)	0		0.22 (0.16; 0.28)	0.0014		0.33 (0.00; 0.61)	0.0087		0.77 (0.59; 0.93)	-0.0055		0.21 (0.16; 0.28)	0.0003		0.36 (-0.03; 0.64)	-0.0154
		6	NAFLD (PRS)	0.68 (0.45; 0.86)	-0.0023		0.27 (0.21; 0.31)	0.0006		0.13 (-0.21; 0.41)	-0.0062		0.73 (0.48; 0.90)	-0.0033		0.22 (0.16; 0.28)	-0.0001		0.32 (0.00; 0.62)	-0.0108		0.77 (0.59; 0.93)	0		0.21 (0.16; 0.28)	0.0004		0.38 (0.00; 0.67)	0.0132
		7	IMID (PRS)	0.68 (0.45; 0.86)	0.0051		0.26 (0.21; 0.31)	-0.0019		0.14 (-0.21; 0.42)	0.0076		0.73 (0.47; 0.89)	-0.0016		0.22 (0.16; 0.28)	0.0012		0.32 (0.00; 0.62)	0		0.77 (0.59; 0.93)	-0.0043		0.21 (0.15; 0.28)	0.0005		0.37 (0.00; 0.67)	-0.0104
		8	CKD (PRS)	0.69 (0.44; 0.86)	0.0033		0.26 (0.21; 0.31)	-0.0011		0.16 (-0.19; 0.43)	0.0172		0.73 (0.49; 0.90)	0.0005		0.22 (0.16; 0.28)	0.0005		0.32 (-0.03; 0.63)	0.0019		0.76 (0.53; 0.93)	-0.0019		0.21 (0.16; 0.28)	0.0002		0.38 (0.00; 0.65)	0.0126
		9	T1DM (PRS)	0.68 (0.45; 0.86)	-0.0038		0.26 (0.21; 0.31)	-0.0002		0.16 (-0.18; 0.43)	0.0029		0.73 (0.48; 0.89)	0.0005		0.22 (0.16; 0.28)	0.0007		0.33 (0.00; 0.63)	0.0054		0.76 (0.55; 0.93)	-0.0014		0.21 (0.16; 0.28)	0.0015		0.37 (-0.03; 0.67)	-0.0067
		10	Triacylglycerol (PRS)	0.68 (0.45; 0.86)	-0.0011		0.26 (0.21; 0.31)	0.0004		0.16 (-0.16; 0.44)	0.0043		0.73 (0.50; 0.90)	-0.0048		0.22 (0.16; 0.28)	0		0.33 (-0.03; 0.63)	0.0036		0.76 (0.56; 0.93)	-0.0014		0.21 (0.15; 0.28)	0.0007		0.37 (0.00; 0.67)	-0.0057
		11	eGFR (PRS)	0.68 (0.44; 0.85)	-0.0016		0.26 (0.21; 0.31)	0.0007		0.15 (-0.18; 0.45)	-0.0135		0.73 (0.50; 0.90)	-0.0025		0.22 (0.16; 0.28)	0.0001		0.32 (-0.03; 0.63)	-0.0082		0.76 (0.55; 0.92)	-0.0029		0.21 (0.15; 0.28)	0.0009		0.36 (0.00; 0.65)	-0.0012
		12	Total cholesterol (PRS)	0.68 (0.48; 0.85)	-0.0014		0.27 (0.21; 0.31)	0.0018		0.13 (-0.21; 0.45)	-0.0174		0.73 (0.50; 0.90)	0.0011		0.22 (0.16; 0.28)	0.0007		0.32 (0.00; 0.63)	-0.0045		0.76 (0.55; 0.92)	-0.0006		0.21 (0.16; 0.28)	-0.0002		0.36 (0.00; 0.67)	0
		13	Systolic BP (PRS)	0.68 (0.47; 0.85)	0.0013		0.27 (0.21; 0.31)	0.0007		0.13 (-0.21; 0.45)	-0.0061		0.73 (0.50; 0.90)	-0.0016		0.22 (0.16; 0.29)	0.0002		0.33 (0.00; 0.63)	0.0092		0.75 (0.53; 0.92)	-0.0027		0.21 (0.16; 0.28)	-0.0002		0.36 (0.00; 0.67)	-0.0007
		14	Atrial fibrillation (PRS)	0.68 (0.46; 0.85)	0.0028		0.27 (0.21; 0.31)	-0.0011		0.14 (-0.22; 0.45)	0.0125		0.72 (0.49; 0.90)	-0.0021		0.22 (0.16; 0.29)	0.001		0.32 (-0.07; 0.63)	-0.0073		0.75 (0.55; 0.92)	-0.0018		0.21 (0.16; 0.28)	0.0006		0.37 (0.00; 0.67)	0.0033
		15	HbA1c (PRS)	0.68 (0.49; 0.86)	-0.0022		0.26 (0.21; 0.31)	-0.0023		0.15 (-0.21; 0.47)	0.009		0.72 (0.50; 0.89)	-0.002		0.22 (0.16; 0.29)	0.0003		0.32 (-0.06; 0.63)	0.0043		0.75 (0.57; 0.92)	0.0012		0.21 (0.15; 0.28)	-0.0009		0.37 (0.00; 0.66)	0.0051
		16	Hypertrophic cardiomyopathy (PRS)	0.68 (0.49; 0.85)	0.0021		0.26 (0.21; 0.32)	0.0009		0.14 (-0.21; 0.47)	-0.0047		0.72 (0.51; 0.89)	-0.0002		0.22 (0.16; 0.29)	0.0001		0.32 (-0.07; 0.63)	-0.0053		0.75 (0.56; 0.92)	-0.0012		0.21 (0.15; 0.28)	0.0011		0.37 (0.00; 0.67)	-0.0065
		17	HOMA-IR BMI-adj. (PRS)	0.68 (0.47; 0.85)	0.001		0.27 (0.21; 0.32)	0.0006		0.14 (-0.21; 0.45)	-0.0057		0.72 (0.52; 0.90)	0.0013		0.22 (0.16; 0.29)	0.0001		0.31 (0.00; 0.63)	-0.0035		0.75 (0.56; 0.92)	0.0016		0.21 (0.15; 0.28)	-0.0003		0.37 (0.00; 0.65)	0.0028
		18	Stroke (PRS)	0.68 (0.47; 0.85)	-0.0029		0.27 (0.21; 0.32)	0.0006		0.14 (-0.21; 0.46)	0.0014		0.72 (0.50; 0.90)	-0.0036		0.22 (0.16; 0.29)	0.0006		0.31 (0.00; 0.63)	-0.0023		0.75 (0.56; 0.92)	-0.0024		0.21 (0.15; 0.28)	0.0002		0.37 (0.00; 0.66)	0.0009
		19	HOMA-IR (PRS)	0.68 (0.45; 0.85)	0.0023		0.27 (0.21; 0.32)	0.0001		0.14 (-0.22; 0.46)	-0.0007		0.72 (0.51; 0.90)	-0.001		0.22 (0.16; 0.29)	0.0005		0.31 (-0.07; 0.63)	-0.0029		0.75 (0.56; 0.91)	-0.0034		0.21 (0.15; 0.28)	0.0015		0.35 (0.00; 0.66)	-0.0157
		20	Diastolic BP (PRS)	0.68 (0.47; 0.86)	0.0005		0.26 (0.20; 0.32)	-0.0011		0.17 (-0.20; 0.46)	0.0273		0.72 (0.52; 0.90)	0.0001		0.22 (0.16; 0.29)	-0.0007		0.30 (0.00; 0.63)	-0.0065		0.75 (0.57; 0.92)	0.0009		0.22 (0.16; 0.29)	0.0007		0.35 (0.00; 0.65)	-0.0051
		21	Heart failure (PRS)	0.68 (0.47; 0.87)	-0.0019		0.26 (0.20; 0.32)	-0.0001		0.15 (-0.20; 0.46)	-0.0124		0.72 (0.51; 0.90)	-0.0035		0.22 (0.16; 0.30)	0.0003		0.30 (-0.05; 0.63)	-0.0016		0.75 (0.57; 0.92)	-0.0029		0.22 (0.15; 0.29)	0.0011		0.35 (0.00; 0.66)	0.0051
		22	AMI (PRS)	0.68 (0.48; 0.86)	-0.0018		0.26 (0.20; 0.32)	0.0004		0.17 (-0.21; 0.47)	0.0124		0.72 (0.50; 0.90)	0.0006		0.22 (0.16; 0.30)	0.0008		0.30 (-0.06; 0.63)	0.0011		0.75 (0.56; 0.91)	-0.0003		0.22 (0.15; 0.29)	-0.0003		0.36 (0.00; 0.66)	0.0025
		23	2h glucose (PRS)	0.68 (0.49; 0.86)	0.0001		0.27 (0.20; 0.32)	0.0007		0.14 (-0.22; 0.47)	-0.0223		0.72 (0.49; 0.90)	0.0014		0.22 (0.16; 0.30)	0.0012		0.29 (-0.07; 0.63)	-0.0126		0.74 (0.55; 0.91)	-0.0035		0.22 (0.16; 0.29)	0.0019		0.35 (0.00; 0.66)	-0.0082
		24	Frailty index (PRS)	0.67 (0.50; 0.86)	-0.0101		0.27 (0.20; 0.32)	0.0021		0.14 (-0.22; 0.46)	-0.0043		0.71 (0.49; 0.90)	-0.0027		0.23 (0.16; 0.30)	0.0015		0.29 (-0.07; 0.64)	-0.0002		0.74 (0.54; 0.91)	-0.0027		0.22 (0.16; 0.29)	-0.0012		0.35 (0.00; 0.66)	0
		25	WHR BMI-adj. (PRS)	0.67 (0.48; 0.85)	0.0032		0.27 (0.20; 0.32)	0.001		0.14 (-0.23; 0.47)	0.0022		0.71 (0.49; 0.90)	-0.0038		0.23 (0.16; 0.30)	0.0002		0.29 (-0.06; 0.63)	-0.0015		0.74 (0.52; 0.91)	0.0034		0.22 (0.16; 0.29)	0.0006		0.35 (0.00; 0.65)	0.0057
		26	CAD (PRS)	0.67 (0.48; 0.85)	-0.0041		0.27 (0.21; 0.32)	0.0012		0.13 (-0.23; 0.47)	-0.0114		0.71 (0.49; 0.90)	-0.001		0.23 (0.16; 0.30)	0.0008		0.29 (-0.06; 0.62)	0.0017		0.74 (0.52; 0.91)	-0.0016		0.22 (0.16; 0.29)	0.0014		0.35 (0.00; 0.65)	-0.0069
		27	HOMA-B (PRS)	0.67 (0.46; 0.84)	-0.0007		0.27 (0.21; 0.32)	0.0007		0.14 (-0.24; 0.47)	0.0114		0.70 (0.49; 0.89)	-0.0066		0.23 (0.16; 0.30)	0.0023		0.27 (-0.06; 0.61)	-0.0153		0.74 (0.53; 0.90)	0		0.22 (0.16; 0.29)	0		0.35 (0.00; 0.64)	0.0053
